# Supplementary material for: Bis(3-carbamoylpyridin-1-ium) phosphite mono­hydrate
Source: Acta Crystallogr E Crystallogr Commun. 2018 Aug 21;74(Pt 9):1295–8. doi: 10.1107/S2056989018011192 (PMC6127718; doi:10.1107/S2056989018011192)
Supplement: Supplementary file 1 [file e-74-01295-sup1.cif]

##############################################################################
#                                                                            #
# This CIF contains the data in a paper accepted for publication in          #
# Acta Crystallographica Section E. It conforms to the requirements of       #
# Notes for Authors for Acta Crystallographica Section E, and has been       #
# peer reviewed under the auspices of the IUCr Commission on Journals.       #
#                                                                            #
# Full details of the Crystallographic Information File format               #
# are given in the paper "The Crystallographic Information File (CIF):       #
# a New Standard Archive File for Crystallography" by S. R. Hall, F. H.      #
# Allen and I. D. Brown [Acta Cryst. (1991), A47, 655-685].                  #
#                                                                            #
# The current version of the core CIF dictionary is obtainable from          #
# ftp://ftp.iucr.org/pub/cif_core.dic.                                       #
#                                                                            #
# Software is freely available for graphical display of the structure(s)     #
# in this CIF. For information consult the CIF software page                 #
# http://www.iucr.org/resources/cif/software.                                #
#                                                                            #
# This file may be used for bona fide research purposes within the           #
# scientific community so long as proper attribution is given to the journal # 
# article from which it was obtained.                                        #
#                                                                            #
##############################################################################
data_global
_audit_creation_method
;
This CIF is composed of the parts of
the original CIF which was downloaded from the
web page of Acta Cryst. and of the items
which was generated by JANA2006 after the
improved refinement.
;
_journal_date_recd_electronic     2018-07-11
_journal_date_accepted     2018-08-06
_journal_name_full     'Acta Crystallographica, Section E'
_journal_year     2018
_journal_volume     74
_journal_issue      9
_journal_page_first     1295
_journal_page_last     1298
_journal_paper_category     GO
_journal_paper_doi     10.1107/S2056989018011192
_journal_coeditor_code     EB2010
_publ_contact_author_name     'Jan F\'abry'
_publ_contact_author_address
;
Institute of Physics Czech Acad. Sci.
Na Slovance 2
182 21 Praha 8
Czech Republic
;
_publ_contact_author_email     fabry@fzu.cz
_publ_contact_author_fax     '(420)2 8689 0527'
_publ_contact_author_phone     '(420)2 6605 2695'
_publ_section_title
;
Bis(3-carbamoylpyridin-1-ium) phosphite monohydrate
;
loop_
    _publ_author_name
    _publ_author_address
    'F\'abry, Jan'
;
Institute of Physics of the Czech Academy of Sciences
Na Slovance 2
182 21 Praha 8
Czech Republic
;
_publ_section_synopsis
;
Two of the constituent molecules in bis(3-carbamoylpyridin-1-ium) phosphite
monohydrate, <i>i.e.</i> the phosphite anion and the water molecule, are
situated on the symmetry plane. The molecules are held together by moderate
N---H...O and O---H...N, and weak O---H...O and
<i>C</i>---<i>H</i>...O~carbonyl~ hydrogen bonds in which the primary and
secondary amine and water H atoms are involved. The H atom directly bonded to
the P atom avoids hydrogen bonding, as usual.
;
data_I
_database_code_depnum_ccdc_archive     'CCDC 1860376'
_chemical_name_systematic
;
Bis(3-carbamoylpyridin-1-ium) phosphite monohydrate
;
_chemical_name_common     ?
_chemical_formula_moiety     '2(C6 H7 N2 O1 +), H P O3, H2 O'
_chemical_formula_sum     'C12 H17 N4 O6 P1'
_chemical_formula_structural     ?
_chemical_formula_iupac     '2C6 H7 N2 O1 +, H P O3 2-, H2 O'
_chemical_formula_weight     344.3
_chemical_melting_point     ?
_symmetry_cell_setting     orthorhombic
_symmetry_space_group_name_H-M     'P m n 21'
_symmetry_space_group_name_Hall     'P -2x;-2yac;2zac'
loop_
    _space_group_symop_id
    _space_group_symop_operation_xyz
    1 x,y,z
    2 -x+1/2,-y,z+1/2
    3 x+1/2,-y,z+1/2
    4 -x,y,z
_cell_length_a     22.9297(4)
_cell_length_b     4.59100(10)
_cell_length_c     7.09000(10)
_cell_angle_alpha     90
_cell_angle_beta     90
_cell_angle_gamma     90
_cell_volume     746.37(2)
_cell_formula_units_Z     2
_cell_measurement_reflns_used     9530
_cell_measurement_theta_min     6.5110
_cell_measurement_theta_max     75.8710
_cell_measurement_temperature     95
_cell_special_details     ?
_exptl_crystal_description     'plate'
_exptl_crystal_colour     'colourless'
_exptl_crystal_size_max     0.447
_exptl_crystal_size_mid     0.157
_exptl_crystal_size_min     0.057
_exptl_crystal_size_rad     ?
_exptl_crystal_density_diffrn     1.5319
_exptl_crystal_density_meas     ?
_exptl_crystal_density_method     'Not Measured'
_exptl_crystal_F_000     360
_exptl_absorpt_coefficient_mu     2.006
_exptl_absorpt_correction_type     multi-scan
_exptl_absorpt_process_details
;
(CrysAlis PRO; Rigaku OD, 2017)
;
_exptl_absorpt_correction_T_min     0.599
_exptl_absorpt_correction_T_max     0.831
_diffrn_ambient_temperature     95
_diffrn_radiation_type     'Cu K\a'
_diffrn_radiation_wavelength     1.54184
_diffrn_radiation_monochromator     mirror
_diffrn_measurement_device_type
       'Rigaku OD SuperNova Dual source diffractometer with an AtlasS2 detector'
_diffrn_measurement_device     'four-circle diffractometer'
_diffrn_measurement_method     '\w/ scans'
_diffrn_detector_area_resol_mean     5.2027
_diffrn_reflns_number     10796
_diffrn_reflns_av_R_equivalents     0.0211
_diffrn_reflns_theta_min     3.8557
_diffrn_reflns_theta_max     76.2582
_diffrn_reflns_theta_full     68.1328
_diffrn_measured_fraction_theta_max     0.9961
_diffrn_measured_fraction_theta_full     0.9988
_diffrn_reflns_limit_h_min     -28
_diffrn_reflns_limit_h_max     28
_diffrn_reflns_limit_k_min     -5
_diffrn_reflns_limit_k_max     5
_diffrn_reflns_limit_l_min     -8
_diffrn_reflns_limit_l_max     8
_diffrn_reflns_reduction_process     ?
_diffrn_standards_number     0
_diffrn_standards_interval_count     .
_diffrn_standards_interval_time     .
_diffrn_standards_decay_%     ?
loop_
    _diffrn_standard_refln_index_h
    _diffrn_standard_refln_index_k
    _diffrn_standard_refln_index_l
    ? ? ?
loop_
    _refln_index_h
    _refln_index_k
    _refln_index_l
    _refln_observed_status
    _refln_F_squared_meas
    _refln_F_squared_calc
    2 0 0 o 301.29 317.67
    4 0 0 o 963.75 1127.47
    6 0 0 o 6363.62 6160.63
    8 0 0 o 417.02 481.67
    10 0 0 o 2132.68 2301.51
    12 0 0 o 483.18 524.60
    14 0 0 o 529.21 484.09
    16 0 0 o 1011.39 987.87
    18 0 0 o 915.89 967.18
    20 0 0 o 736.02 765.79
    22 0 0 o 212.98 230.27
    24 0 0 o 384.26 382.90
    26 0 0 o 37.25 37.27
    28 0 0 o 111.07 117.25
    0 1 0 o 76.97 54.77
    1 1 0 o 1285.83 1268.24
    2 1 0 o 2358.26 2434.52
    3 1 0 o 783.84 799.67
    4 1 0 o 3642.78 3810.84
    5 1 0 o 618.37 651.23
    6 1 0 o 688.63 765.03
    7 1 0 o 513.15 516.67
    8 1 0 o 372.74 322.54
    9 1 0 o 12.95 10.72
    10 1 0 o 12.11 8.23
    11 1 0 o 74.16 57.57
    12 1 0 o 561.21 547.29
    13 1 0 o 335.50 328.93
    14 1 0 o 93.35 90.66
    15 1 0 o 148.67 136.34
    16 1 0 o 538.45 578.70
    17 1 0 o 659.45 661.05
    18 1 0 o 114.73 114.42
    19 1 0 o 368.54 371.86
    20 1 0 o 148.28 153.79
    21 1 0 o 676.72 642.52
    22 1 0 o 664.17 668.40
    23 1 0 o 60.06 63.67
    24 1 0 o 2.62 2.36
    25 1 0 o 7.03 5.20
    26 1 0 o 8.62 8.84
    27 1 0 o 18.41 18.47
    28 1 0 o 88.56 91.10
    0 2 0 o 11.05 13.69
    1 2 0 o 1850.68 1834.99
    2 2 0 o 96.90 92.72
    3 2 0 o 146.29 123.84
    4 2 0 o 247.09 238.39
    5 2 0 o 97.14 116.59
    6 2 0 o 73.43 79.26
    7 2 0 o 1354.66 1365.86
    8 2 0 o 706.61 724.90
    9 2 0 o 114.71 118.01
    10 2 0 o 212.48 236.84
    11 2 0 o 238.74 240.57
    12 2 0 o 22.65 23.77
    13 2 0 o 39.35 30.67
    14 2 0 o 391.53 406.49
    15 2 0 o 333.05 362.47
    16 2 0 o 168.41 163.65
    17 2 0 o 1764.39 1753.27
    18 2 0 o 515.43 506.43
    19 2 0 o 0.72 0.39
    20 2 0 o 270.56 260.45
    21 2 0 o 15.93 15.00
    22 2 0 o 0.99 1.07
    23 2 0 o 295.96 290.34
    24 2 0 o 12.97 11.77
    25 2 0 o 83.68 75.89
    26 2 0 o 2.67 2.53
    27 2 0 o 66.92 67.19
    0 3 0 o 1558.25 1497.68
    1 3 0 o 78.26 88.11
    2 3 0 o 63.13 65.51
    3 3 0 o 1230.03 1218.72
    4 3 0 o 141.11 125.78
    5 3 0 o 730.94 687.86
    6 3 0 o 13.22 12.71
    7 3 0 o 34.80 35.24
    8 3 0 o 187.91 197.94
    9 3 0 o 54.28 54.22
    10 3 0 o 14.93 15.39
    11 3 0 o 40.81 38.21
    12 3 0 o 25.70 29.30
    13 3 0 o 329.44 337.78
    14 3 0 o 74.51 80.87
    15 3 0 o 379.42 397.18
    16 3 0 o 18.02 16.08
    17 3 0 o 211.65 203.43
    18 3 0 o 3.48 2.78
    19 3 0 o 94.18 92.14
    20 3 0 o 3.60 3.22
    21 3 0 o 51.09 50.53
    22 3 0 o 3.15 3.16
    23 3 0 o 86.98 81.48
    24 3 0 o 12.13 11.51
    0 4 0 o 8.35 10.20
    1 4 0 o 104.62 99.77
    2 4 0 o 14.19 14.27
    3 4 0 o 57.85 55.71
    4 4 0 o 42.97 41.19
    5 4 0 < 0.11 0.03
    6 4 0 o 58.74 57.56
    7 4 0 o 85.49 91.26
    8 4 0 o 206.81 194.07
    9 4 0 o 59.01 58.34
    10 4 0 o 13.34 13.96
    11 4 0 o 131.40 144.51
    12 4 0 o 45.92 52.67
    13 4 0 o 5.69 3.80
    14 4 0 o 233.77 235.54
    15 4 0 o 157.37 156.13
    16 4 0 o 3.03 2.85
    17 4 0 o 35.31 38.31
    18 4 0 o 99.58 95.00
    19 4 0 o 70.36 67.86
    20 4 0 o 1.23 1.95
    0 5 0 < 0.47 0.23
    1 5 0 o 20.43 18.74
    2 5 0 o 205.73 197.22
    3 5 0 o 23.79 23.28
    4 5 0 o 44.43 47.79
    5 5 0 o 27.86 27.03
    6 5 0 o 12.48 11.81
    7 5 0 o 142.19 138.71
    8 5 0 o 174.65 185.56
    9 5 0 o 53.76 53.68
    10 5 0 o 153.15 162.89
    11 5 0 o 15.18 13.44
    12 5 0 o 40.01 40.96
    13 5 0 o 127.43 124.64
    14 5 0 o 40.06 35.06
    1 0 1 o 1314.79 1330.89
    1 0 -1 o 1294.62 1271.82
    3 0 1 o 1093.48 1087.42
    3 0 -1 o 1175.36 1194.46
    5 0 1 o 1135.38 1212.14
    5 0 -1 o 1159.28 1193.53
    7 0 1 o 1364.04 1353.26
    7 0 -1 o 1281.23 1246.92
    9 0 1 o 1775.83 1745.38
    9 0 -1 o 1711.55 1656.01
    11 0 1 o 482.71 503.32
    11 0 -1 o 490.47 506.35
    13 0 1 o 118.43 104.14
    13 0 -1 o 103.87 91.07
    15 0 1 o 1470.85 1306.41
    15 0 -1 o 1395.17 1259.18
    17 0 1 o 558.11 521.43
    17 0 -1 o 557.16 540.19
    19 0 1 o 450.62 456.80
    19 0 -1 o 428.64 445.67
    21 0 1 o 141.65 135.32
    21 0 -1 o 139.28 133.82
    23 0 1 o 219.96 216.38
    23 0 -1 o 244.35 244.12
    25 0 1 o 845.00 841.61
    25 0 -1 o 833.09 815.59
    27 0 1 o 133.47 131.25
    27 0 -1 o 111.00 109.33
    0 1 1 o 627.63 677.20
    0 1 -1 o 578.55 631.21
    1 1 1 o 418.41 439.41
    1 1 -1 o 456.87 481.59
    2 1 1 o 775.37 797.16
    2 1 -1 o 828.59 855.39
    3 1 1 o 8359.69 8018.13
    3 1 -1 o 8332.07 7992.08
    4 1 1 o 9382.59 9405.71
    4 1 -1 o 9365.06 9401.34
    5 1 1 o 1089.95 1125.55
    5 1 -1 o 1030.96 1060.30
    6 1 1 o 2080.26 2128.34
    6 1 -1 o 1986.28 2043.83
    7 1 1 o 79.60 77.35
    7 1 -1 o 61.24 60.19
    8 1 1 o 79.98 74.23
    8 1 -1 o 93.95 90.49
    9 1 1 o 342.29 326.14
    9 1 -1 o 309.07 305.47
    10 1 1 o 788.44 745.65
    10 1 -1 o 797.79 761.69
    11 1 1 o 417.67 396.19
    11 1 -1 o 382.34 360.46
    12 1 1 o 105.76 105.82
    12 1 -1 o 98.81 101.16
    13 1 1 o 741.85 720.48
    13 1 -1 o 695.59 695.10
    14 1 1 o 837.29 856.75
    14 1 -1 o 806.75 835.73
    15 1 1 o 265.20 263.94
    15 1 -1 o 261.58 263.05
    16 1 1 o 316.12 318.66
    16 1 -1 o 329.46 325.36
    17 1 1 o 12.57 11.33
    17 1 -1 o 13.66 13.74
    18 1 1 o 234.87 242.62
    18 1 -1 o 243.16 252.21
    19 1 1 o 331.86 341.57
    19 1 -1 o 334.89 348.07
    20 1 1 o 370.73 368.94
    20 1 -1 o 352.30 353.36
    21 1 1 o 462.59 459.77
    21 1 -1 o 458.19 456.78
    22 1 1 o 10.96 10.45
    22 1 -1 o 16.65 15.79
    23 1 1 o 70.07 70.43
    23 1 -1 o 58.60 58.17
    24 1 1 o 150.34 148.49
    24 1 -1 o 151.17 150.95
    25 1 1 o 43.68 42.83
    25 1 -1 o 46.75 46.24
    26 1 1 o 160.23 167.88
    26 1 -1 o 154.83 159.57
    27 1 1 o 61.89 63.98
    27 1 -1 o 69.15 69.68
    28 1 1 o 48.97 50.83
    28 1 -1 o 50.48 52.89
    0 2 1 o 940.48 960.02
    0 2 -1 o 927.75 964.44
    1 2 1 o 818.55 788.09
    1 2 -1 o 810.75 786.87
    2 2 1 o 1148.37 1146.47
    2 2 -1 o 1131.97 1126.71
    3 2 1 o 1003.33 971.04
    3 2 -1 o 986.52 965.27
    4 2 1 o 116.82 89.66
    4 2 -1 o 110.14 80.05
    5 2 1 o 404.23 397.24
    5 2 -1 o 403.06 395.14
    6 2 1 o 295.15 280.74
    6 2 -1 o 346.98 324.62
    7 2 1 o 217.23 227.51
    7 2 -1 o 228.13 229.72
    8 2 1 o 755.79 724.89
    8 2 -1 o 737.76 683.19
    9 2 1 o 743.02 721.91
    9 2 -1 o 746.85 719.11
    10 2 1 o 365.73 363.42
    10 2 -1 o 323.04 317.40
    11 2 1 o 160.74 173.78
    11 2 -1 o 161.57 174.05
    12 2 1 o 357.30 363.99
    12 2 -1 o 382.42 388.56
    13 2 1 o 276.72 288.45
    13 2 -1 o 275.32 290.15
    14 2 1 o 10.88 9.73
    14 2 -1 o 20.47 18.72
    15 2 1 o 14.68 15.72
    15 2 -1 o 16.67 16.29
    16 2 1 o 367.30 376.63
    16 2 -1 o 353.81 363.63
    17 2 1 o 88.15 83.39
    17 2 -1 o 89.94 84.03
    18 2 1 o 440.04 436.07
    18 2 -1 o 445.23 436.56
    19 2 1 o 224.72 225.41
    19 2 -1 o 225.48 226.02
    20 2 1 o 8.25 6.78
    20 2 -1 o 15.33 13.16
    21 2 1 o 161.97 152.10
    21 2 -1 o 162.40 153.42
    22 2 1 o 83.37 80.12
    22 2 -1 o 77.35 77.30
    23 2 1 o 14.40 14.30
    23 2 -1 o 13.85 14.66
    24 2 1 o 124.77 118.77
    24 2 -1 o 116.04 113.06
    25 2 1 o 19.11 18.21
    25 2 -1 o 18.56 17.81
    26 2 1 o 51.67 51.73
    26 2 -1 o 50.29 50.67
    0 3 1 o 194.43 187.64
    0 3 -1 o 218.55 205.40
    1 3 1 o 32.60 36.15
    1 3 -1 o 30.05 33.79
    2 3 1 o 284.11 280.64
    2 3 -1 o 280.36 276.16
    3 3 1 o 152.52 149.25
    3 3 -1 o 148.91 146.56
    4 3 1 o 34.25 32.81
    4 3 -1 o 27.96 26.72
    5 3 1 o 221.39 215.56
    5 3 -1 o 237.07 226.94
    6 3 1 o 101.31 108.23
    6 3 -1 o 93.25 98.81
    7 3 1 o 163.80 172.03
    7 3 -1 o 190.34 193.00
    8 3 1 o 190.11 181.87
    8 3 -1 o 182.12 176.39
    9 3 1 o 24.95 25.44
    9 3 -1 o 23.53 25.17
    10 3 1 o 36.88 37.75
    10 3 -1 o 46.04 47.33
    11 3 1 o 1206.95 1226.34
    11 3 -1 o 1190.53 1230.27
    12 3 1 o 178.28 183.87
    12 3 -1 o 154.91 161.50
    13 3 1 o 263.72 277.86
    13 3 -1 o 272.87 298.74
    14 3 1 o 359.29 358.63
    14 3 -1 o 351.58 359.89
    15 3 1 o 57.73 59.83
    15 3 -1 o 65.58 66.08
    16 3 1 o 55.43 53.41
    16 3 -1 o 70.74 65.72
    17 3 1 o 180.65 169.61
    17 3 -1 o 172.60 161.03
    18 3 1 o 10.60 11.55
    18 3 -1 o 7.74 8.24
    19 3 1 o 41.17 40.03
    19 3 -1 o 44.27 42.46
    20 3 1 o 198.11 193.97
    20 3 -1 o 206.86 199.16
    21 3 1 o 100.71 94.54
    21 3 -1 o 103.51 96.72
    22 3 1 o 97.60 95.41
    22 3 -1 o 87.04 86.22
    23 3 1 o 39.26 37.32
    23 3 -1 o 34.56 32.95
    24 3 1 o 5.83 4.65
    24 3 -1 o 3.38 2.24
    0 4 1 o 25.41 26.83
    0 4 -1 o 25.24 26.41
    1 4 1 o 443.99 438.19
    1 4 -1 o 436.89 436.52
    2 4 1 o 15.00 15.36
    2 4 -1 o 14.24 15.16
    3 4 1 o 9.77 10.26
    3 4 -1 o 5.05 5.40
    4 4 1 o 44.26 43.01
    4 4 -1 o 46.22 44.00
    5 4 1 o 283.76 281.06
    5 4 -1 o 290.20 299.59
    6 4 1 o 56.14 53.26
    6 4 -1 o 56.89 53.55
    7 4 1 o 236.45 237.81
    7 4 -1 o 239.48 230.34
    8 4 1 o 64.14 67.40
    8 4 -1 o 66.23 66.88
    9 4 1 o 210.58 210.78
    9 4 -1 o 228.58 223.91
    10 4 1 o 72.74 75.96
    10 4 -1 o 74.51 75.72
    11 4 1 o 258.41 273.89
    11 4 -1 o 272.02 289.28
    12 4 1 o 25.75 28.60
    12 4 -1 o 25.47 28.94
    13 4 1 o 195.26 185.25
    13 4 -1 o 189.54 175.08
    14 4 1 o 73.80 73.88
    14 4 -1 o 71.88 73.93
    15 4 1 o 104.62 103.53
    15 4 -1 o 116.85 116.73
    16 4 1 o 1.98 1.27
    16 4 -1 o 1.93 1.28
    17 4 1 o 111.66 112.61
    17 4 -1 o 115.36 116.05
    18 4 1 o 29.39 27.99
    18 4 -1 o 28.50 27.63
    19 4 1 o 66.47 68.52
    19 4 -1 o 66.15 67.32
    20 4 1 o 22.34 21.61
    20 4 -1 o 21.18 21.41
    0 5 1 o 59.82 58.94
    0 5 -1 o 55.11 54.17
    1 5 1 o 14.41 14.42
    1 5 -1 o 14.87 15.34
    2 5 1 o 7.27 7.26
    2 5 -1 o 4.29 4.13
    3 5 1 o 6.80 6.30
    3 5 -1 o 10.19 9.87
    4 5 1 o 106.60 100.90
    4 5 -1 o 120.70 113.48
    5 5 1 o 15.91 14.74
    5 5 -1 o 11.37 9.80
    6 5 1 o 66.77 64.64
    6 5 -1 o 73.61 66.85
    7 5 1 o 138.21 140.51
    7 5 -1 o 143.02 141.84
    8 5 1 o 22.67 25.90
    8 5 -1 o 17.83 19.73
    9 5 1 o 24.67 24.14
    9 5 -1 o 31.03 30.85
    10 5 1 o 96.67 103.15
    10 5 -1 o 90.83 113.06
    11 5 1 o 6.51 8.17
    11 5 -1 o 9.31 11.12
    12 5 1 o 77.92 78.60
    12 5 -1 o 66.69 77.72
    13 5 1 o 24.30 26.21
    13 5 -1 o 24.23 28.13
    14 5 1 o 2.96 2.36
    0 0 2 o 9453.66 9206.17
    0 0 -2 o 9281.17 9189.98
    2 0 2 o 117.34 134.12
    2 0 -2 o 117.94 135.35
    4 0 2 o 30.29 26.68
    4 0 -2 o 44.04 41.12
    6 0 2 o 894.70 926.59
    6 0 -2 o 911.84 958.11
    8 0 2 o 879.23 870.17
    8 0 -2 o 796.20 796.06
    10 0 2 o 3962.71 3870.43
    10 0 -2 o 3823.03 3721.23
    12 0 2 o 277.68 310.84
    12 0 -2 o 287.11 319.68
    14 0 2 o 127.43 138.22
    14 0 -2 o 148.93 149.04
    16 0 2 o 582.94 542.97
    16 0 -2 o 538.12 529.42
    18 0 2 o 209.65 209.59
    18 0 -2 o 213.54 225.47
    20 0 2 o 19.46 18.84
    20 0 -2 o 12.58 12.48
    22 0 2 o 549.99 567.57
    22 0 -2 o 551.62 575.70
    24 0 2 o 273.14 262.17
    24 0 -2 o 262.65 260.11
    26 0 2 o 196.44 213.52
    26 0 -2 o 181.28 194.22
    28 0 -2 o 186.47 193.63
    0 1 2 o 525.30 536.33
    0 1 -2 o 544.66 554.98
    1 1 2 o 87.26 89.08
    1 1 -2 o 84.53 82.99
    2 1 2 o 605.95 616.25
    2 1 -2 o 653.49 664.64
    3 1 2 o 138.42 136.89
    3 1 -2 o 158.18 157.40
    4 1 2 o 372.30 354.01
    4 1 -2 o 348.99 329.68
    5 1 2 o 99.13 84.27
    5 1 -2 o 82.79 66.98
    6 1 2 o 1387.53 1379.81
    6 1 -2 o 1358.47 1318.18
    7 1 2 o 632.96 608.63
    7 1 -2 o 675.95 644.10
    8 1 2 o 35.80 34.18
    8 1 -2 o 33.12 30.80
    9 1 2 o 93.88 87.26
    9 1 -2 o 92.42 84.90
    10 1 2 o 150.72 158.43
    10 1 -2 o 135.65 135.86
    11 1 2 o 742.17 683.04
    11 1 -2 o 715.54 638.13
    12 1 2 o 818.59 781.49
    12 1 -2 o 781.23 740.23
    13 1 2 o 75.35 69.56
    13 1 -2 o 89.92 82.05
    14 1 2 o 33.38 36.76
    14 1 -2 o 29.97 33.18
    15 1 2 o 64.70 66.54
    15 1 -2 o 75.78 80.45
    16 1 2 o 134.77 138.25
    16 1 -2 o 145.07 147.82
    17 1 2 o 34.68 37.23
    17 1 -2 o 43.61 47.01
    18 1 2 o 62.40 63.01
    18 1 -2 o 65.73 66.14
    19 1 2 o 76.83 73.51
    19 1 -2 o 74.99 71.31
    20 1 2 o 37.51 37.90
    20 1 -2 o 44.11 45.77
    21 1 2 o 145.18 143.18
    21 1 -2 o 140.97 138.97
    22 1 2 o 46.68 45.69
    22 1 -2 o 43.59 43.12
    23 1 2 o 40.08 39.70
    23 1 -2 o 38.85 38.84
    24 1 2 o 56.55 57.64
    24 1 -2 o 50.52 49.72
    25 1 2 o 51.76 52.25
    25 1 -2 o 49.12 49.37
    26 1 2 o 98.72 99.21
    26 1 -2 o 103.79 103.48
    27 1 2 o 54.52 54.89
    27 1 -2 o 67.32 64.76
    0 2 2 o 627.88 640.68
    0 2 -2 o 620.54 643.35
    1 2 2 o 734.66 670.15
    1 2 -2 o 733.48 683.13
    2 2 2 o 828.38 837.03
    2 2 -2 o 829.31 840.45
    3 2 2 o 7.83 8.20
    3 2 -2 o 2.87 3.96
    4 2 2 o 45.75 42.30
    4 2 -2 o 43.87 41.74
    5 2 2 o 242.24 255.15
    5 2 -2 o 237.95 253.03
    6 2 2 o 193.73 199.33
    6 2 -2 o 194.95 200.79
    7 2 2 o 2041.94 2006.36
    7 2 -2 o 2078.00 1999.99
    8 2 2 o 2410.79 2324.21
    8 2 -2 o 2459.79 2328.68
    9 2 2 o 307.25 315.57
    9 2 -2 o 265.77 269.23
    10 2 2 o 166.12 169.58
    10 2 -2 o 168.70 166.94
    11 2 2 o 45.45 40.95
    11 2 -2 o 55.33 52.42
    12 2 2 o 70.91 70.85
    12 2 -2 o 72.17 71.87
    13 2 2 o 383.95 384.06
    13 2 -2 o 400.43 397.36
    14 2 2 o 167.76 159.54
    14 2 -2 o 166.46 160.18
    15 2 2 o 275.49 280.50
    15 2 -2 o 259.31 268.35
    16 2 2 o 8.14 6.61
    16 2 -2 o 8.52 6.63
    17 2 2 o 330.03 332.28
    17 2 -2 o 334.85 335.35
    18 2 2 o 4.80 4.89
    18 2 -2 o 5.03 5.06
    19 2 2 o 17.86 17.65
    19 2 -2 o 20.63 20.04
    20 2 2 o 126.82 122.07
    20 2 -2 o 125.16 120.59
    21 2 2 o 188.66 173.79
    21 2 -2 o 192.44 177.29
    22 2 2 o 24.32 24.88
    22 2 -2 o 25.31 24.93
    23 2 2 o 72.50 71.70
    23 2 -2 o 74.84 75.49
    24 2 2 o 21.30 17.47
    24 2 -2 o 19.99 16.61
    25 2 2 o 113.48 109.08
    25 2 -2 o 103.71 96.40
    26 2 2 o 37.12 36.16
    26 2 -2 o 38.87 37.00
    0 3 2 o 62.25 65.67
    0 3 -2 o 63.32 65.85
    1 3 2 o 241.81 260.39
    1 3 -2 o 255.63 271.75
    2 3 2 o 208.73 213.47
    2 3 -2 o 207.06 212.89
    3 3 2 o 125.41 121.71
    3 3 -2 o 125.23 122.47
    4 3 2 o 222.18 227.74
    4 3 -2 o 208.17 218.50
    5 3 2 o 461.39 437.66
    5 3 -2 o 445.82 424.78
    6 3 2 o 260.66 250.23
    6 3 -2 o 270.85 257.08
    7 3 2 o 284.35 267.36
    7 3 -2 o 256.85 237.03
    8 3 2 o 165.08 178.73
    8 3 -2 o 180.25 193.62
    9 3 2 o 302.35 311.69
    9 3 -2 o 316.89 327.45
    10 3 2 o 147.66 150.97
    10 3 -2 o 165.50 168.78
    11 3 2 o 134.07 135.70
    11 3 -2 o 131.52 133.44
    12 3 2 o 306.83 307.89
    12 3 -2 o 315.71 316.92
    13 3 2 o 121.32 113.62
    13 3 -2 o 105.35 96.27
    14 3 2 o 378.24 400.08
    14 3 -2 o 396.73 404.74
    15 3 2 o 350.61 364.29
    15 3 -2 o 371.45 378.28
    16 3 2 o 6.59 6.55
    16 3 -2 o 7.59 6.92
    17 3 2 o 212.32 205.02
    17 3 -2 o 205.67 198.32
    18 3 2 o 21.99 17.22
    18 3 -2 o 14.60 11.36
    19 3 2 o 111.57 107.68
    19 3 -2 o 120.48 115.37
    20 3 2 o 321.17 310.97
    20 3 -2 o 323.83 311.07
    21 3 2 o 2.08 1.90
    21 3 -2 o 5.13 4.53
    22 3 2 o 38.15 38.62
    22 3 -2 o 44.58 44.08
    23 3 2 o 107.35 105.45
    23 3 -2 o 90.80 92.26
    0 4 2 o 159.92 162.42
    0 4 -2 o 172.45 183.66
    1 4 2 o 76.23 77.08
    1 4 -2 o 75.49 78.07
    2 4 2 o 131.73 138.15
    2 4 -2 o 114.55 120.58
    3 4 2 o 16.38 15.85
    3 4 -2 o 14.93 15.22
    4 4 2 o 319.66 322.52
    4 4 -2 o 323.89 323.56
    5 4 2 o 37.17 35.87
    5 4 -2 o 37.11 35.68
    6 4 2 o 55.20 53.47
    6 4 -2 o 68.38 65.47
    7 4 2 o 325.83 337.79
    7 4 -2 o 336.46 338.05
    8 4 2 o 110.16 109.77
    8 4 -2 o 102.90 100.37
    9 4 2 o 218.40 213.38
    9 4 -2 o 222.42 214.99
    10 4 2 o 415.21 431.76
    10 4 -2 o 446.48 453.71
    11 4 2 o 124.23 127.77
    11 4 -2 o 121.80 129.04
    12 4 2 o 19.33 17.81
    12 4 -2 o 26.12 26.23
    13 4 2 o 26.70 23.59
    13 4 -2 o 26.23 23.22
    14 4 2 o 153.51 148.34
    14 4 -2 o 160.04 151.04
    15 4 2 o 108.74 114.80
    15 4 -2 o 112.41 116.20
    16 4 2 o 153.70 161.40
    16 4 -2 o 158.97 162.61
    17 4 2 o 26.26 26.92
    17 4 -2 o 26.45 26.51
    18 4 2 o 81.71 82.35
    18 4 -2 o 81.73 81.42
    19 4 2 o 5.80 5.78
    19 4 -2 o 5.73 5.87
    0 5 2 o 128.02 117.75
    0 5 -2 o 108.41 101.46
    1 5 2 o 1.57 1.19
    1 5 -2 o 0.64 0.44
    2 5 2 o 329.73 305.36
    2 5 -2 o 317.61 308.18
    3 5 2 o 294.10 272.57
    3 5 -2 o 296.46 263.63
    4 5 2 o 82.52 76.42
    4 5 -2 o 89.32 82.71
    5 5 2 o 375.94 356.87
    5 5 -2 o 414.85 370.19
    6 5 2 o 8.70 8.72
    6 5 -2 o 5.44 5.11
    7 5 2 o 5.09 6.25
    7 5 -2 o 4.67 4.75
    8 5 2 o 211.51 202.95
    8 5 -2 o 202.86 205.00
    9 5 2 o 64.29 65.87
    10 5 2 o 138.57 151.97
    11 5 2 o 117.70 125.15
    12 5 2 o 34.00 34.16
    13 5 2 o 58.15 60.03
    1 0 3 o 3178.42 3040.37
    1 0 -3 o 3185.24 3179.04
    3 0 3 o 465.80 514.70
    3 0 -3 o 438.67 489.54
    5 0 3 o 69.92 76.20
    5 0 -3 o 81.96 91.08
    7 0 3 o 234.99 236.57
    7 0 -3 o 208.61 207.33
    9 0 3 o 616.36 623.09
    9 0 -3 o 564.82 596.64
    11 0 3 o 435.86 448.94
    11 0 -3 o 490.80 493.20
    13 0 3 o 294.95 320.50
    13 0 -3 o 332.43 343.45
    15 0 3 o 412.13 385.90
    15 0 -3 o 365.57 351.47
    17 0 3 o 89.45 87.21
    17 0 -3 o 110.21 109.35
    19 0 3 o 307.12 326.20
    19 0 -3 o 338.01 364.43
    21 0 3 o 31.60 34.90
    21 0 -3 o 34.18 37.28
    23 0 3 o 85.27 94.78
    23 0 -3 o 87.33 97.02
    25 0 3 o 109.00 109.59
    25 0 -3 o 108.45 110.04
    27 0 3 o 11.64 12.90
    27 0 -3 o 5.61 7.17
    0 1 3 o 335.54 334.32
    0 1 -3 o 375.14 370.33
    1 1 3 o 69.39 66.32
    1 1 -3 o 81.15 77.02
    2 1 3 o 517.36 494.28
    2 1 -3 o 521.26 497.60
    3 1 3 o 1396.98 1332.86
    3 1 -3 o 1453.31 1389.71
    4 1 3 o 1423.61 1410.20
    4 1 -3 o 1431.42 1398.38
    5 1 3 o 346.02 331.12
    5 1 -3 o 360.90 341.43
    6 1 3 o 538.13 548.05
    6 1 -3 o 520.37 520.77
    7 1 3 o 243.91 231.64
    7 1 -3 o 224.62 211.65
    8 1 3 o 145.48 149.81
    8 1 -3 o 152.40 151.06
    9 1 3 o 530.09 555.51
    9 1 -3 o 534.90 549.72
    10 1 3 o 127.53 130.69
    10 1 -3 o 140.60 137.51
    11 1 3 o 115.08 119.24
    11 1 -3 o 109.05 110.90
    12 1 3 o 429.44 415.51
    12 1 -3 o 441.88 416.82
    13 1 3 o 108.52 112.95
    13 1 -3 o 99.32 105.51
    14 1 3 o 208.73 191.93
    14 1 -3 o 202.18 189.57
    15 1 3 o 107.94 114.12
    15 1 -3 o 125.02 132.90
    16 1 3 o 52.23 53.35
    16 1 -3 o 42.63 43.67
    17 1 3 o 113.56 110.84
    17 1 -3 o 124.87 123.72
    18 1 3 o 413.49 428.81
    18 1 -3 o 411.62 431.76
    19 1 3 o 58.66 67.10
    19 1 -3 o 55.45 63.57
    20 1 3 o 86.34 86.85
    20 1 -3 o 95.77 96.80
    21 1 3 o 30.43 33.89
    21 1 -3 o 37.61 42.01
    22 1 3 o 16.46 16.30
    22 1 -3 o 14.68 13.76
    23 1 3 o 12.57 13.66
    23 1 -3 o 16.01 16.64
    24 1 3 o 105.83 105.38
    24 1 -3 o 101.49 102.55
    25 1 3 o 84.23 86.73
    25 1 -3 o 81.65 83.62
    26 1 3 o 67.41 69.10
    26 1 -3 o 66.83 68.28
    0 2 3 o 17.45 17.91
    0 2 -3 o 8.87 9.02
    1 2 3 o 323.75 323.30
    1 2 -3 o 321.12 323.46
    2 2 3 o 542.57 523.78
    2 2 -3 o 558.32 540.10
    3 2 3 o 58.38 47.69
    3 2 -3 o 55.24 46.29
    4 2 3 o 150.48 135.18
    4 2 -3 o 178.20 163.80
    5 2 3 o 107.03 104.25
    5 2 -3 o 102.36 102.02
    6 2 3 o 8.44 9.38
    6 2 -3 o 11.99 14.23
    7 2 3 o 51.57 42.37
    7 2 -3 o 51.00 42.27
    8 2 3 o 514.17 484.18
    8 2 -3 o 476.76 452.89
    9 2 3 o 192.94 191.85
    9 2 -3 o 189.22 190.43
    10 2 3 o 58.74 57.82
    10 2 -3 o 66.13 60.83
    11 2 3 o 78.10 71.83
    11 2 -3 o 78.77 72.10
    12 2 3 o 165.35 169.18
    12 2 -3 o 183.37 183.44
    13 2 3 o 85.68 91.45
    13 2 -3 o 85.58 90.90
    14 2 3 o 97.56 97.70
    14 2 -3 o 76.94 78.42
    15 2 3 o 143.65 138.09
    15 2 -3 o 143.09 137.44
    16 2 3 o 296.14 291.91
    16 2 -3 o 317.89 316.18
    17 2 3 o 499.91 500.97
    17 2 -3 o 505.13 501.79
    18 2 3 o 149.38 150.00
    18 2 -3 o 175.81 174.77
    19 2 3 o 10.14 9.31
    19 2 -3 o 9.69 9.17
    20 2 3 o 110.76 109.47
    20 2 -3 o 87.79 88.21
    21 2 3 o 101.45 99.93
    21 2 -3 o 100.76 100.17
    22 2 3 o 152.85 143.10
    22 2 -3 o 158.57 144.63
    23 2 3 o 57.40 61.84
    23 2 -3 o 57.93 61.30
    24 2 3 o 91.34 90.11
    24 2 -3 o 99.82 97.96
    25 2 3 o 0.86 0.78
    25 2 -3 o 0.49 0.76
    0 3 3 o 471.18 475.96
    0 3 -3 o 482.35 476.92
    1 3 3 o 436.51 459.77
    1 3 -3 o 414.58 430.81
    2 3 3 o 10.74 11.67
    2 3 -3 o 17.74 17.94
    3 3 3 o 562.08 557.41
    3 3 -3 o 575.14 567.75
    4 3 3 o 73.27 78.01
    4 3 -3 o 88.40 93.82
    5 3 3 o 534.71 529.97
    5 3 -3 o 524.51 523.38
    6 3 3 o 14.99 15.27
    6 3 -3 o 19.28 19.17
    7 3 3 o 33.89 34.69
    7 3 -3 o 27.76 29.53
    8 3 3 o 77.54 78.08
    8 3 -3 o 75.69 74.82
    9 3 3 o 31.82 36.01
    9 3 -3 o 42.98 46.40
    10 3 3 o 231.91 226.99
    10 3 -3 o 232.59 219.65
    11 3 3 o 691.07 701.36
    11 3 -3 o 705.05 703.13
    12 3 3 o 85.55 87.08
    12 3 -3 o 76.97 77.66
    13 3 3 o 234.08 243.05
    13 3 -3 o 228.27 226.30
    14 3 3 o 237.43 251.36
    14 3 -3 o 269.82 273.26
    15 3 3 o 2.48 2.01
    15 3 -3 o 6.13 4.95
    16 3 3 o 38.36 33.70
    16 3 -3 o 47.51 41.53
    17 3 3 o 264.43 256.12
    17 3 -3 o 283.49 270.82
    18 3 3 o 24.13 22.16
    18 3 -3 o 17.93 15.96
    19 3 3 o 164.86 165.27
    19 3 -3 o 151.32 150.83
    20 3 3 o 175.62 181.59
    20 3 -3 o 188.59 192.08
    21 3 3 o 323.16 326.09
    21 3 -3 o 320.83 311.62
    22 3 3 o 12.58 11.42
    22 3 -3 o 12.23 11.54
    0 4 3 o 782.89 762.11
    0 4 -3 o 751.64 761.55
    1 4 3 o 728.58 736.90
    1 4 -3 o 692.28 738.71
    2 4 3 o 1.22 1.63
    2 4 -3 o 1.30 1.37
    3 4 3 o 123.32 119.10
    3 4 -3 o 101.18 94.32
    4 4 3 o 262.48 268.10
    4 4 -3 o 269.29 265.57
    5 4 3 o 497.15 506.91
    5 4 -3 o 523.00 517.76
    6 4 3 o 46.80 43.01
    6 4 -3 o 46.04 43.03
    7 4 3 o 81.80 85.96
    7 4 -3 o 89.13 90.34
    8 4 3 o 4.41 4.37
    8 4 -3 o 4.20 4.33
    9 4 3 o 220.80 231.42
    9 4 -3 o 216.07 221.07
    10 4 3 o 67.84 70.37
    10 4 -3 o 75.49 70.76
    11 4 3 o 156.03 160.59
    11 4 -3 o 149.42 154.60
    12 4 3 o 49.07 50.00
    12 4 -3 o 45.03 49.90
    13 4 3 o 36.30 36.73
    13 4 -3 o 46.29 46.83
    14 4 3 o 88.76 90.76
    14 4 -3 o 89.89 90.46
    15 4 3 o 252.24 269.63
    15 4 -3 o 248.54 272.18
    16 4 3 o 43.50 46.45
    16 4 -3 o 43.33 47.35
    17 4 3 o 92.17 90.53
    17 4 -3 o 77.86 77.24
    18 4 3 o 39.28 42.09
    18 4 -3 o 39.19 42.36
    0 5 3 o 149.57 143.28
    0 5 -3 o 153.13 155.81
    1 5 3 o 92.60 88.93
    1 5 -3 o 91.83 90.17
    2 5 3 o 38.43 38.71
    2 5 -3 o 29.98 30.14
    3 5 3 o 3.88 4.31
    3 5 -3 o 6.53 6.96
    4 5 3 o 224.81 203.95
    4 5 -3 o 211.75 194.89
    5 5 3 o 48.98 44.89
    5 5 -3 o 37.75 36.08
    6 5 3 o 139.09 125.29
    6 5 -3 o 141.71 133.81
    7 5 3 o 156.57 153.05
    7 5 -3 o 147.96 153.89
    8 5 3 o 58.79 58.25
    8 5 -3 o 65.90 64.22
    9 5 3 o 8.27 7.81
    9 5 -3 o 12.25 11.87
    10 5 -3 o 66.44 71.80
    0 0 4 o 3571.60 3269.97
    0 0 -4 o 3590.93 3341.84
    2 0 4 o 81.71 83.53
    2 0 -4 o 68.37 65.83
    4 0 4 o 81.46 80.09
    4 0 -4 o 110.36 107.11
    6 0 4 o 1665.33 1634.49
    6 0 -4 o 1711.79 1669.11
    8 0 4 o 1371.80 1384.52
    8 0 -4 o 1389.49 1380.72
    10 0 4 o 698.79 703.70
    10 0 -4 o 708.16 704.98
    12 0 4 o 495.19 501.82
    12 0 -4 o 472.44 478.69
    14 0 4 o 612.64 614.07
    14 0 -4 o 631.57 637.45
    16 0 4 o 263.18 253.81
    16 0 -4 o 286.31 278.14
    18 0 4 o 136.04 136.92
    18 0 -4 o 144.33 148.92
    20 0 4 o 53.02 50.21
    20 0 -4 o 55.82 55.29
    22 0 4 o 281.19 283.90
    22 0 -4 o 253.81 261.14
    24 0 4 o 134.99 134.88
    24 0 -4 o 136.82 141.54
    0 1 4 < 0.62 0.47
    0 1 -4 o 1.60 2.55
    1 1 4 o 45.28 40.83
    1 1 -4 o 50.13 44.86
    2 1 4 o 348.44 351.51
    2 1 -4 o 382.24 385.36
    3 1 4 o 9.65 8.42
    3 1 -4 o 4.52 4.43
    4 1 4 o 175.39 164.14
    4 1 -4 o 190.91 179.10
    5 1 4 o 417.43 425.00
    5 1 -4 o 457.55 455.63
    6 1 4 o 720.67 747.55
    6 1 -4 o 718.37 738.43
    7 1 4 o 135.96 142.46
    7 1 -4 o 142.53 146.99
    8 1 4 o 87.88 91.85
    8 1 -4 o 108.09 106.66
    9 1 4 o 8.83 10.46
    9 1 -4 o 12.91 15.18
    10 1 4 o 291.55 295.22
    10 1 -4 o 291.78 289.02
    11 1 4 o 224.65 228.02
    11 1 -4 o 202.88 203.07
    12 1 4 o 782.18 795.78
    12 1 -4 o 794.24 805.93
    13 1 4 o 321.00 334.71
    13 1 -4 o 315.92 333.63
    14 1 4 o 266.89 269.40
    14 1 -4 o 294.17 296.93
    15 1 4 o 432.32 462.09
    15 1 -4 o 469.94 497.17
    16 1 4 o 93.05 92.98
    16 1 -4 o 93.23 94.49
    17 1 4 o 17.10 18.70
    17 1 -4 o 14.03 15.67
    18 1 4 o 70.73 66.49
    18 1 -4 o 63.03 59.42
    19 1 4 o 144.12 151.23
    19 1 -4 o 138.40 146.69
    20 1 4 o 90.91 83.04
    20 1 -4 o 103.59 96.08
    21 1 4 o 57.65 56.84
    21 1 -4 o 60.35 59.91
    22 1 4 o 180.43 183.17
    22 1 -4 o 190.27 194.28
    23 1 4 o 21.05 20.21
    23 1 -4 o 18.68 17.87
    24 1 4 o 40.14 41.23
    24 1 -4 o 33.22 34.10
    25 1 4 o 14.12 13.96
    25 1 -4 o 19.76 19.87
    0 2 4 o 312.18 289.17
    0 2 -4 o 321.25 289.96
    1 2 4 o 360.08 342.11
    1 2 -4 o 401.07 374.65
    2 2 4 o 592.40 599.74
    2 2 -4 o 599.33 599.52
    3 2 4 o 421.31 432.31
    3 2 -4 o 398.77 417.02
    4 2 4 o 36.15 34.18
    4 2 -4 o 35.40 34.10
    5 2 4 o 148.68 149.60
    5 2 -4 o 122.43 126.11
    6 2 4 o 55.89 56.87
    6 2 -4 o 52.88 55.75
    7 2 4 o 540.61 544.64
    7 2 -4 o 557.47 559.98
    8 2 4 o 297.21 298.68
    8 2 -4 o 292.79 299.37
    9 2 4 o 579.95 586.61
    9 2 -4 o 552.65 572.88
    10 2 4 o 263.70 268.09
    10 2 -4 o 262.03 266.39
    11 2 4 o 213.26 204.14
    11 2 -4 o 220.93 208.45
    12 2 4 o 62.14 67.30
    12 2 -4 o 64.97 68.01
    13 2 4 o 46.99 42.48
    13 2 -4 o 62.33 55.51
    14 2 4 o 65.78 70.99
    14 2 -4 o 70.55 73.47
    15 2 4 o 279.09 288.36
    15 2 -4 o 262.75 271.29
    16 2 4 o 10.64 9.31
    16 2 -4 o 10.19 8.92
    17 2 4 o 389.39 387.94
    17 2 -4 o 395.44 394.82
    18 2 4 o 236.74 236.80
    18 2 -4 o 236.66 235.21
    19 2 4 o 22.81 22.60
    19 2 -4 o 35.61 33.97
    20 2 4 o 28.37 28.50
    20 2 -4 o 30.09 29.71
    21 2 4 o 145.85 139.82
    21 2 -4 o 150.92 144.34
    22 2 4 o 8.33 10.08
    22 2 -4 o 8.92 10.20
    23 2 4 o 183.71 185.23
    23 2 -4 o 173.05 178.91
    0 3 4 o 309.36 294.08
    0 3 -4 o 330.62 318.61
    1 3 4 o 185.50 182.85
    1 3 -4 o 174.29 174.66
    2 3 4 o 277.91 280.95
    2 3 -4 o 277.71 280.64
    3 3 4 o 248.36 242.99
    3 3 -4 o 276.70 271.27
    4 3 4 o 602.62 597.01
    4 3 -4 o 573.04 564.84
    5 3 4 o 705.44 712.86
    5 3 -4 o 685.57 704.32
    6 3 4 o 22.31 24.88
    6 3 -4 o 20.88 22.92
    7 3 4 o 167.68 171.97
    7 3 -4 o 148.72 153.35
    8 3 4 o 46.48 45.97
    8 3 -4 o 57.41 56.68
    9 3 4 o 126.06 130.00
    9 3 -4 o 134.74 134.32
    10 3 4 o 6.15 5.87
    10 3 -4 o 2.71 2.82
    11 3 4 o 255.27 257.49
    11 3 -4 o 262.34 256.61
    12 3 4 o 11.62 10.55
    12 3 -4 o 9.19 8.73
    13 3 4 o 54.38 56.66
    13 3 -4 o 62.61 64.96
    14 3 4 o 41.34 41.13
    14 3 -4 o 34.93 34.11
    15 3 4 o 98.96 96.45
    15 3 -4 o 97.29 95.38
    16 3 4 o 31.70 30.66
    16 3 -4 o 29.02 27.49
    17 3 4 o 50.97 50.88
    17 3 -4 o 43.78 44.69
    18 3 4 o 23.82 21.68
    18 3 -4 o 20.93 19.21
    19 3 4 o 84.67 82.71
    19 3 -4 o 87.71 87.19
    20 3 4 o 87.01 86.37
    20 3 -4 o 89.17 86.40
    21 3 4 o 24.97 24.51
    21 3 -4 o 31.23 29.93
    0 4 4 o 289.71 255.33
    0 4 -4 o 268.05 252.27
    1 4 4 o 65.50 59.59
    1 4 -4 o 61.54 60.17
    2 4 4 o 45.36 42.13
    2 4 -4 o 41.84 41.33
    3 4 4 o 10.36 10.59
    3 4 -4 o 10.62 10.60
    4 4 4 o 117.35 118.15
    4 4 -4 o 120.31 121.67
    5 4 4 o 7.36 7.47
    5 4 -4 o 7.40 7.31
    6 4 4 o 44.37 45.15
    6 4 -4 o 40.00 39.13
    7 4 4 o 9.08 10.23
    7 4 -4 o 11.23 10.55
    8 4 4 o 69.15 71.92
    8 4 -4 o 61.58 61.70
    9 4 4 o 14.48 15.07
    9 4 -4 o 14.99 15.02
    10 4 4 o 67.82 65.62
    10 4 -4 o 65.92 67.64
    11 4 4 o 13.31 13.20
    11 4 -4 o 13.94 13.34
    12 4 4 o 33.27 34.96
    12 4 -4 o 40.92 42.17
    13 4 4 o 22.67 25.62
    13 4 -4 o 23.74 26.11
    14 4 4 o 218.86 223.88
    14 4 -4 o 213.40 215.57
    15 4 4 o 41.59 44.85
    15 4 -4 o 43.59 45.60
    16 4 4 o 39.77 44.16
    16 4 -4 o 33.29 36.39
    0 5 4 o 180.02 213.80
    0 5 -4 o 194.89 194.09
    1 5 4 o 44.14 45.13
    1 5 -4 o 51.30 47.13
    2 5 4 o 123.31 127.36
    2 5 -4 o 123.50 128.56
    3 5 4 o 59.51 58.99
    3 5 -4 o 52.29 51.33
    4 5 4 o 75.70 71.10
    4 5 -4 o 85.16 81.21
    5 5 4 o 162.01 152.38
    5 5 -4 o 146.04 145.51
    6 5 4 o 55.77 51.28
    6 5 -4 o 45.58 45.85
    1 0 5 o 105.18 98.34
    1 0 -5 o 114.57 104.58
    3 0 5 o 268.88 300.20
    3 0 -5 o 262.95 290.77
    5 0 5 o 170.58 164.26
    5 0 -5 o 199.73 196.85
    7 0 5 o 769.83 811.98
    7 0 -5 o 710.63 745.66
    9 0 5 o 2642.45 2724.92
    9 0 -5 o 2680.46 2754.37
    11 0 5 o 815.48 839.63
    11 0 -5 o 866.48 908.85
    13 0 5 o 95.86 98.68
    13 0 -5 o 72.10 74.95
    15 0 5 o 449.12 450.99
    15 0 -5 o 443.10 444.27
    17 0 5 o 29.98 32.94
    17 0 -5 o 34.04 38.53
    19 0 5 o 151.61 156.35
    19 0 -5 o 162.34 167.45
    21 0 5 o 16.28 15.73
    21 0 -5 o 9.84 10.73
    23 0 5 o 39.42 40.41
    23 0 -5 o 42.32 42.97
    0 1 5 o 103.00 103.78
    0 1 -5 o 116.57 117.76
    1 1 5 o 18.63 19.37
    1 1 -5 o 11.59 12.54
    2 1 5 o 112.69 110.88
    2 1 -5 o 104.34 103.58
    3 1 5 o 534.61 552.74
    3 1 -5 o 546.12 545.48
    4 1 5 o 722.95 702.26
    4 1 -5 o 744.87 710.33
    5 1 5 o 334.41 331.13
    5 1 -5 o 335.78 327.99
    6 1 5 o 488.48 480.90
    6 1 -5 o 459.86 452.98
    7 1 5 o 481.05 499.76
    7 1 -5 o 498.14 509.57
    8 1 5 o 101.50 102.74
    8 1 -5 o 83.54 85.41
    9 1 5 o 141.85 144.53
    9 1 -5 o 134.84 136.99
    10 1 5 o 836.49 835.73
    10 1 -5 o 893.91 877.09
    11 1 5 o 259.41 264.10
    11 1 -5 o 267.36 265.62
    12 1 5 o 348.72 354.79
    12 1 -5 o 334.12 336.09
    13 1 5 o 673.73 677.10
    13 1 -5 o 683.02 683.15
    14 1 5 o 199.86 193.40
    14 1 -5 o 185.10 179.93
    15 1 5 o 29.28 29.72
    15 1 -5 o 31.95 32.15
    16 1 5 o 17.33 17.05
    16 1 -5 o 22.65 22.55
    17 1 5 o 4.94 4.93
    17 1 -5 o 8.17 8.31
    18 1 5 o 105.70 104.58
    18 1 -5 o 101.87 100.77
    19 1 5 o 100.72 100.37
    19 1 -5 o 89.93 92.55
    20 1 5 o 127.44 122.38
    20 1 -5 o 128.25 123.83
    21 1 5 o 129.76 132.15
    21 1 -5 o 127.87 131.59
    22 1 5 o 64.45 62.16
    22 1 -5 o 61.60 57.64
    23 1 5 o 61.63 62.63
    23 1 -5 o 56.72 59.18
    0 2 5 o 74.18 79.26
    0 2 -5 o 66.99 70.03
    1 2 5 o 4.35 4.39
    1 2 -5 o 5.26 4.51
    2 2 5 o 253.05 243.46
    2 2 -5 o 242.92 242.73
    3 2 5 o 281.78 277.46
    3 2 -5 o 267.66 275.78
    4 2 5 o 14.93 15.09
    4 2 -5 o 22.99 22.11
    5 2 5 o 7.26 6.48
    5 2 -5 o 7.23 6.50
    6 2 5 o 166.51 167.77
    6 2 -5 o 191.47 192.44
    7 2 5 o 364.67 378.52
    7 2 -5 o 366.71 380.73
    8 2 5 o 830.80 834.19
    8 2 -5 o 822.20 824.28
    9 2 5 o 431.95 428.13
    9 2 -5 o 428.99 425.68
    10 2 5 o 152.95 152.99
    10 2 -5 o 132.20 133.60
    11 2 5 o 54.60 57.03
    11 2 -5 o 54.14 56.15
    12 2 5 o 98.86 95.89
    12 2 -5 o 121.63 116.75
    13 2 5 o 100.63 102.92
    13 2 -5 o 105.30 104.41
    14 2 5 o 89.58 85.19
    14 2 -5 o 83.90 78.08
    15 2 5 o 35.84 31.54
    15 2 -5 o 35.18 31.33
    16 2 5 o 162.36 163.84
    16 2 -5 o 162.79 164.29
    17 2 5 o 32.46 29.36
    17 2 -5 o 32.46 28.86
    18 2 5 o 66.49 66.93
    18 2 -5 o 78.08 78.48
    19 2 5 o 75.08 73.71
    19 2 -5 o 75.68 74.11
    20 2 5 o 41.35 39.59
    20 2 -5 o 39.50 37.82
    21 2 5 o 49.45 47.73
    21 2 -5 o 48.44 47.96
    0 3 5 o 33.29 27.84
    0 3 -5 o 23.48 23.20
    1 3 5 o 112.53 111.80
    1 3 -5 o 117.17 111.56
    2 3 5 o 5.52 5.60
    2 3 -5 o 9.98 9.90
    3 3 5 o 48.72 41.66
    3 3 -5 o 50.89 43.50
    4 3 5 o 112.74 111.76
    4 3 -5 o 118.71 115.84
    5 3 5 o 122.23 117.43
    5 3 -5 o 116.90 111.94
    6 3 5 o 172.50 177.53
    6 3 -5 o 173.23 180.44
    7 3 5 o 60.22 64.87
    7 3 -5 o 65.13 71.59
    8 3 5 o 40.88 39.21
    8 3 -5 o 46.37 44.21
    9 3 5 o 45.15 45.39
    9 3 -5 o 37.90 38.30
    10 3 5 o 77.57 80.47
    10 3 -5 o 67.73 69.44
    11 3 5 o 175.84 179.55
    11 3 -5 o 163.70 166.71
    12 3 5 o 107.01 114.36
    12 3 -5 o 107.06 113.35
    13 3 5 o 64.47 57.50
    13 3 -5 o 62.22 55.18
    14 3 5 o 104.01 104.46
    14 3 -5 o 115.54 114.26
    15 3 5 < 0.22 0.16
    15 3 -5 o 0.43 0.15
    16 3 5 o 7.78 8.35
    16 3 -5 o 11.69 11.66
    17 3 5 o 122.76 120.02
    17 3 -5 o 129.91 126.31
    18 3 5 o 14.70 14.64
    18 3 -5 o 14.90 14.60
    0 4 5 o 179.41 165.77
    0 4 -5 o 159.67 165.24
    1 4 5 o 163.95 148.60
    1 4 -5 o 151.19 142.78
    2 4 5 o 28.76 27.84
    2 4 -5 o 28.61 27.14
    3 4 5 o 58.90 61.45
    3 4 -5 o 73.29 69.78
    4 4 5 o 91.60 95.15
    4 4 -5 o 99.94 93.93
    5 4 5 o 119.73 134.49
    5 4 -5 o 125.70 133.69
    6 4 5 o 10.71 11.55
    6 4 -5 o 10.84 11.73
    7 4 5 o 28.90 29.67
    7 4 -5 o 26.80 26.58
    8 4 5 o 89.52 98.04
    8 4 -5 o 94.03 97.73
    9 4 5 o 109.43 113.39
    9 4 -5 o 106.19 108.38
    10 4 5 o 85.09 87.35
    10 4 -5 o 85.74 86.53
    11 4 5 o 81.69 84.60
    11 4 -5 o 68.26 72.21
    12 4 5 o 5.42 4.82
    12 4 -5 o 4.83 4.62
    13 4 5 o 12.60 14.50
    13 4 -5 o 13.44 14.62
    0 0 6 o 961.59 958.43
    0 0 -6 o 918.44 920.42
    2 0 6 o 416.36 417.07
    2 0 -6 o 371.75 373.00
    4 0 6 o 379.50 386.77
    4 0 -6 o 389.19 390.44
    6 0 6 o 375.93 367.38
    6 0 -6 o 403.26 386.55
    8 0 6 o 348.58 356.04
    8 0 -6 o 337.06 336.77
    10 0 6 o 1162.97 1147.05
    10 0 -6 o 1146.04 1122.74
    12 0 6 o 34.52 34.07
    12 0 -6 o 24.70 23.20
    14 0 6 o 327.65 318.97
    14 0 -6 o 359.34 352.96
    16 0 6 o 722.17 698.51
    16 0 -6 o 699.67 674.14
    18 0 6 o 297.58 298.57
    18 0 -6 o 272.58 263.98
    20 0 6 o 56.47 58.53
    20 0 -6 o 72.05 70.37
    0 1 6 o 252.89 245.35
    0 1 -6 o 241.98 233.76
    1 1 6 o 29.08 28.05
    1 1 -6 o 37.59 37.21
    2 1 6 o 3.59 4.62
    2 1 -6 o 2.09 2.75
    3 1 6 o 140.30 152.43
    3 1 -6 o 121.89 132.67
    4 1 6 o 229.46 232.58
    4 1 -6 o 206.73 209.42
    5 1 6 o 500.71 510.00
    5 1 -6 o 510.39 518.88
    6 1 6 o 625.12 621.20
    6 1 -6 o 607.57 607.42
    7 1 6 o 142.74 147.29
    7 1 -6 o 160.80 168.14
    8 1 6 o 133.85 137.02
    8 1 -6 o 154.35 156.87
    9 1 6 o 20.72 21.23
    9 1 -6 o 25.77 24.63
    10 1 6 o 25.41 25.49
    10 1 -6 o 30.71 29.28
    11 1 6 o 293.58 297.83
    11 1 -6 o 277.82 277.96
    12 1 6 o 529.02 525.27
    12 1 -6 o 531.77 520.15
    13 1 6 o 1.72 1.54
    13 1 -6 o 3.01 2.23
    14 1 6 o 18.36 18.39
    14 1 -6 o 13.34 13.10
    15 1 6 o 224.56 224.35
    15 1 -6 o 245.12 243.24
    16 1 6 o 2.27 2.65
    16 1 -6 o 2.44 2.44
    17 1 6 o 15.50 15.13
    17 1 -6 o 10.84 10.35
    18 1 6 o 49.75 50.16
    18 1 -6 o 46.53 48.09
    19 1 6 o 17.55 17.59
    19 1 -6 o 19.47 18.91
    20 1 6 o 51.61 51.07
    20 1 -6 o 44.45 43.16
    0 2 6 o 175.62 176.55
    0 2 -6 o 173.05 176.28
    1 2 6 o 293.45 287.76
    1 2 -6 o 282.50 270.18
    2 2 6 o 1.65 2.59
    2 2 -6 o 1.86 2.31
    3 2 6 o 106.82 119.69
    3 2 -6 o 120.04 132.91
    4 2 6 o 26.97 29.79
    4 2 -6 o 27.12 29.47
    5 2 6 o 43.73 38.75
    5 2 -6 o 31.74 26.71
    6 2 6 o 86.60 90.76
    6 2 -6 o 84.42 90.01
    7 2 6 o 493.58 479.03
    7 2 -6 o 498.45 474.47
    8 2 6 o 16.85 18.78
    8 2 -6 o 15.17 17.46
    9 2 6 o 360.20 362.46
    9 2 -6 o 351.67 350.08
    10 2 6 o 62.29 61.24
    10 2 -6 o 64.37 61.68
    11 2 6 o 89.69 86.93
    11 2 -6 o 96.83 91.52
    12 2 6 o 38.12 38.47
    12 2 -6 o 39.14 38.31
    13 2 6 o 82.57 81.54
    13 2 -6 o 91.42 89.01
    14 2 6 o 55.07 54.38
    14 2 -6 o 56.33 55.74
    15 2 6 o 113.42 116.98
    15 2 -6 o 102.90 106.44
    16 2 6 o 49.38 49.31
    16 2 -6 o 49.82 49.35
    17 2 6 o 103.97 102.01
    17 2 -6 o 93.62 92.58
    18 2 6 o 6.47 6.31
    18 2 -6 o 6.74 6.75
    0 3 6 o 142.74 133.25
    0 3 -6 o 160.25 149.39
    1 3 6 o 52.65 53.20
    1 3 -6 o 53.79 51.88
    2 3 6 o 135.01 132.04
    2 3 -6 o 149.35 144.03
    3 3 6 o 33.32 31.89
    3 3 -6 o 31.06 29.00
    4 3 6 o 12.34 12.70
    4 3 -6 o 9.29 8.82
    5 3 6 o 214.26 216.45
    5 3 -6 o 205.51 204.06
    6 3 6 o 2.51 2.25
    6 3 -6 o 4.70 4.44
    7 3 6 o 146.22 150.26
    7 3 -6 o 139.99 142.53
    8 3 6 o 56.19 56.91
    8 3 -6 o 63.14 63.01
    9 3 6 o 58.62 55.49
    9 3 -6 o 68.62 64.39
    10 3 6 o 2.62 2.17
    10 3 -6 o 1.70 1.08
    11 3 6 o 162.60 166.48
    11 3 -6 o 167.57 168.41
    12 3 6 o 87.07 89.22
    12 3 -6 o 88.62 91.36
    13 3 6 o 149.04 149.30
    13 3 -6 o 136.68 142.87
    14 3 6 o 35.85 37.80
    14 3 -6 o 33.59 36.88
    15 3 6 o 52.76 49.95
    15 3 -6 o 44.54 40.22
    0 4 6 o 61.59 57.00
    0 4 -6 o 72.26 73.33
    1 4 6 o 91.39 84.16
    1 4 -6 o 93.84 86.48
    2 4 6 o 105.61 111.01
    2 4 -6 o 100.45 116.42
    3 4 6 o 20.89 20.77
    3 4 -6 o 20.20 19.59
    4 4 6 o 87.20 88.69
    4 4 -6 o 93.41 94.20
    5 4 6 o 10.99 10.73
    5 4 -6 o 10.98 10.70
    6 4 6 o 1.19 0.95
    6 4 -6 o 3.01 2.53
    7 4 6 o 9.16 9.88
    7 4 -6 o 10.19 10.57
    1 0 7 o 161.23 170.97
    1 0 -7 o 145.10 154.23
    3 0 7 o 20.20 21.67
    3 0 -7 o 24.88 25.55
    5 0 7 o 46.59 49.43
    5 0 -7 o 60.18 63.26
    7 0 7 o 62.57 64.77
    7 0 -7 o 47.33 48.98
    9 0 7 o 237.62 237.49
    9 0 -7 o 237.19 235.99
    11 0 7 o 138.37 134.95
    11 0 -7 o 163.70 159.75
    13 0 7 o 58.47 55.91
    13 0 -7 o 72.69 69.81
    15 0 7 o 206.50 215.52
    15 0 -7 o 195.62 200.71
    17 0 7 o 248.74 248.13
    17 0 -7 o 235.71 226.72
    0 1 7 o 484.43 500.66
    0 1 -7 o 491.81 510.40
    1 1 7 o 34.22 28.48
    1 1 -7 o 29.62 24.23
    2 1 7 o 23.98 23.09
    2 1 -7 o 19.74 17.76
    3 1 7 o 182.22 192.07
    3 1 -7 o 168.50 177.49
    4 1 7 o 127.45 128.80
    4 1 -7 o 114.70 113.65
    5 1 7 o 26.36 26.19
    5 1 -7 o 20.52 19.84
    6 1 7 o 172.88 175.91
    6 1 -7 o 170.76 170.64
    7 1 7 o 72.46 78.63
    7 1 -7 o 81.27 84.74
    8 1 7 o 24.54 24.76
    8 1 -7 o 26.72 26.60
    9 1 7 o 21.20 21.16
    9 1 -7 o 23.46 23.13
    10 1 7 o 192.64 189.41
    10 1 -7 o 199.79 194.84
    11 1 7 o 31.13 28.95
    11 1 -7 o 38.71 35.58
    12 1 7 o 94.93 92.97
    12 1 -7 o 95.92 92.03
    13 1 7 o 78.67 77.02
    13 1 -7 o 67.39 64.80
    14 1 7 o 127.71 128.38
    14 1 -7 o 120.16 118.87
    15 1 7 o 56.41 53.71
    15 1 -7 o 45.54 43.43
    16 1 7 o 24.98 27.40
    16 1 -7 o 18.19 19.87
    17 1 7 o 107.00 104.50
    17 1 -7 o 122.95 115.53
    0 2 7 o 372.61 370.21
    0 2 -7 o 334.58 329.39
    1 2 7 o 127.66 128.10
    1 2 -7 o 129.31 128.38
    2 2 7 o 138.04 136.66
    2 2 -7 o 149.16 143.05
    3 2 7 o 303.11 291.21
    3 2 -7 o 303.87 292.45
    4 2 7 o 203.30 194.27
    4 2 -7 o 229.12 216.72
    5 2 7 o 23.07 23.10
    5 2 -7 o 23.66 22.85
    6 2 7 o 35.44 35.48
    6 2 -7 o 32.06 30.86
    7 2 7 o 3.99 3.72
    7 2 -7 o 4.15 3.70
    8 2 7 o 196.65 194.89
    8 2 -7 o 191.39 186.51
    9 2 7 o 9.79 10.02
    9 2 -7 o 9.93 10.19
    10 2 7 o 37.66 37.43
    10 2 -7 o 43.88 42.14
    11 2 7 o 72.97 69.97
    11 2 -7 o 75.64 71.92
    12 2 7 o 35.37 37.37
    12 2 -7 o 46.42 48.14
    13 2 7 o 14.39 12.52
    13 2 -7 o 15.17 12.96
    14 2 7 o 82.98 85.31
    14 2 -7 o 76.71 76.83
    0 3 7 o 123.43 116.37
    0 3 -7 o 134.64 130.20
    1 3 7 o 18.35 16.52
    1 3 -7 o 13.57 12.21
    2 3 7 o 73.60 68.25
    2 3 -7 o 62.10 57.40
    3 3 7 o 182.90 178.73
    3 3 -7 o 197.97 192.68
    4 3 7 o 9.59 10.74
    4 3 -7 o 6.30 6.87
    5 3 7 o 215.12 216.32
    5 3 -7 o 212.95 213.43
    6 3 7 o 131.98 135.74
    6 3 -7 o 147.73 147.91
    7 3 7 o 86.06 90.07
    7 3 -7 o 82.46 86.58
    8 3 7 o 50.91 50.01
    8 3 -7 o 51.34 50.31
    9 3 7 o 7.53 7.73
    9 3 -7 o 8.44 9.04
    0 0 8 o 326.54 346.39
    0 0 -8 o 285.43 309.73
    2 0 8 o 38.16 37.39
    2 0 -8 o 41.49 42.32
    4 0 8 o 262.93 282.42
    4 0 -8 o 273.53 295.05
    6 0 8 o 279.85 277.17
    6 0 -8 o 267.21 263.49
    8 0 8 o 53.36 51.19
    8 0 -8 o 69.85 67.18
    10 0 8 o 1.36 2.05
    10 0 -8 o 1.18 2.00
    12 0 8 o 67.98 71.23
    12 0 -8 o 51.42 57.57
    0 1 8 o 128.29 131.57
    0 1 -8 o 130.46 134.82
    1 1 8 o 6.93 6.66
    1 1 -8 o 9.70 10.08
    2 1 8 o 36.45 35.78
    2 1 -8 o 39.12 37.84
    3 1 8 o 14.27 14.32
    3 1 -8 o 12.85 12.92
    4 1 8 o 10.43 10.17
    4 1 -8 o 6.12 5.92
    5 1 8 o 130.04 128.96
    5 1 -8 o 128.03 128.88
    6 1 8 o 47.09 46.31
    6 1 -8 o 56.00 55.36
    7 1 8 o 93.14 88.75
    7 1 -8 o 105.16 101.90
    8 1 8 o 53.02 54.47
    8 1 -8 o 63.49 64.29
    9 1 8 o 13.37 13.64
    9 1 -8 o 19.60 19.40
    10 1 8 o 42.72 41.25
    10 1 -8 o 38.93 36.36
    11 1 8 o 31.75 30.37
    11 1 -8 o 25.23 23.87
    0 2 8 o 19.21 18.58
    0 2 -8 o 20.06 18.55
    1 2 8 o 60.54 61.84
    1 2 -8 o 53.19 52.96
    2 2 8 o 12.99 11.93
    2 2 -8 o 12.94 12.09
    3 2 8 o 202.56 199.51
    3 2 -8 o 207.53 205.87
    4 2 8 o 19.49 20.35
    4 2 -8 o 18.51 20.13
    5 2 8 o 50.16 45.39
    5 2 -8 o 39.66 36.38
    6 2 8 o 11.14 11.71
    6 2 -8 o 11.81 12.48
    7 2 8 o 55.45 55.66
    7 2 -8 o 65.55 67.18
    8 2 8 o 110.86 117.36
    8 2 -8 o 114.86 118.92
_refine_special_details
;
This part differs from the original article by
Thanigaimani <i>et al.</i> (2006). It also differs
from the refinement by Thanigaimani <i>et al.</i> (2006)
by a different threshold for the consideration
of the observed diffractions:
F^2^ > 3sigma(F^2^) has been used as criterion
for observed diffractions by <i>JANA</i>2006
which was used for the calculation of the corrected
structural model.
Three diffractions 9 5 -2, 10 5 -2, 11 5 -2 were discarded from the
refinement because |I(obs)-I(calc)|/\s(I) > 20.
Since the Flack parameter turned out to
equal to 0.012(13) in the final stage of refinement it
was set to 0. 726 Friedel pairs used in the refinement.
;
_reflns_number_total     1592
_reflns_number_gt     1588
_reflns_threshold_expression     'I>3\s(I)'
_refine_ls_structure_factor_coef     Fsqd
_refine_ls_R_factor_all     0.0188
_refine_ls_R_factor_gt     0.0188
_refine_ls_wR_factor_gt     0.0535
_refine_ls_wR_factor_ref     0.0535
_refine_ls_goodness_of_fit_ref     2.21
_refine_ls_restrained_S_all     ?
_refine_ls_number_reflns     1592
_refine_ls_number_parameters     181
_refine_ls_number_restraints     1
_refine_ls_number_constraints     22
_refine_ls_hydrogen_treatment     mixed
_refine_ls_weighting_scheme     sigma
_refine_ls_weighting_details     'w=1/(\s^2^(I)+0.0004I^2^)'
_refine_ls_shift/su_max     0.0347
_refine_ls_shift/su_mean     0.0030
_refine_diff_density_max     0.14
_refine_diff_density_min     -0.15
_refine_ls_extinction_method
;
B-C type 1 Lorentzian isotropic (Becker & Coppens, 1974)
;
_refine_ls_extinction_coef      91E1(16)
_refine_ls_abs_structure_details
;  Since the Flack parameter turned out to
equal to 0.012(13) in the final stage of refinement it
was set to 0. 726 Friedel pairs used in the refinement.
;
_refine_ls_abs_structure_Flack     0.0
_refine_ls_abs_structure_Rogers     ?
loop_
    _atom_type_symbol
    _atom_type_scat_dispersion_real
    _atom_type_scat_dispersion_imag
    _atom_type_scat_source
    C 0.0181 0.0091 'International Tables Vol C tables 4.2.6.8 and 6.1.1.1'
    H 0.0000 0.0000 'International Tables Vol C tables 4.2.6.8 and 6.1.1.1'
    N 0.0311 0.0180 'International Tables Vol C tables 4.2.6.8 and 6.1.1.1'
    O 0.0492 0.0322 'International Tables Vol C tables 4.2.6.8 and 6.1.1.1'
    P 0.2955 0.4335 'International Tables Vol C tables 4.2.6.8 and 6.1.1.1'
_computing_data_collection     'CrysAlis PRO (Rigaku OD, 2017)'
_computing_cell_refinement     'CrysAlis PRO (Rigaku OD, 2017)'
_computing_data_reduction     'CrysAlis PRO (Rigaku OD, 2017)'
_computing_structure_solution
;
<i>SIR2014</i> (Burla <i>et al.</i>, 2015)
;
_computing_structure_refinement
;
<i>JANA2006</i> (Pet\<r\'i\<cek <i>et al.</i>, 2014)
;
_computing_molecular_graphics
;
PLATON (Spek, 2009) and <i>DIAMOND</i> (Brandenburg & Putz,
2005)
;
_computing_publication_material
;
<i>JANA2006</i> (Pet\<r\'i\<cek <i>et al.</i>, 2014)
;
loop_
    _atom_site_type_symbol
    _atom_site_label
    _atom_site_fract_x
    _atom_site_fract_y
    _atom_site_fract_z
    _atom_site_U_iso_or_equiv
    _atom_site_adp_type
    _atom_site_calc_flag
    _atom_site_refinement_flags
    _atom_site_occupancy
    _atom_site_disorder_assembly
    _atom_site_disorder_group
    C C1 0.84788(5) 0.8441(2) 0.47478(18) 0.0157(3) Uani d . 1 . .
    C C2 0.88464(4) 1.0560(2) 0.40131(18) 0.0159(3) Uani d . 1 . .
    H H1c2 0.916985 1.121048 0.473657 0.0191 Uiso d . 1 . .
    N N1 0.87528(4) 1.1699(2)   0.23035(17) 0.0168(2) Uani d . 1 . .
    H H1n1 0.9056(7) 1.320(3) 0.175(2) 0.0202 Uiso d . 1 . .
    C C3 0.82992(5) 1.0852(2) 0.1232(2) 0.0169(3) Uani d . 1 . .
    H H1c3 0.824169 1.170176 0.002456 0.0202 Uiso d . 1 . .
    C C4 0.79162(5) 0.8751(2) 0.1879(2) 0.0178(3) Uani d . 1 . .
    H H1c4 0.759552 0.814668 0.112553 0.0213 Uiso d . 1 . .
    C C5 0.80087(4) 0.7536(2) 0.36522(18) 0.0168(3) Uani d . 1 . .
    H H1c5 0.77504 0.608615 0.411623 0.0201 Uiso d . 1 . .
    C C6 0.85727(5) 0.7074(3) 0.66613(19) 0.0173(3) Uani d . 1 . .
    O O1 0.82199(4) 0.52392(19) 0.72395(16) 0.0271(2) Uani d . 1 . .
    N N2 0.90344(4) 0.7930(2) 0.76358(18) 0.0202(3) Uani d . 1 . .
    H H1n2 0.9281(7) 0.917(3) 0.724(3) 0.0243 Uiso d . 1 . .
    H H2n2 0.9105(7) 0.698(4) 0.871(3) 0.0243 Uiso d . 1 . .
    P P1 0.5 0.3758(3) 0.7085(2) 0.0181(6) Uani d . 1 . .
    H H1p1 0.5 0.092(5) 0.698(4) 0.034(6) Uiso d . 1 . .
    O O2 0.5 0.4732(8) 0.9100(6) 0.0287(14) Uani d . 1 . .
    O O3 0.55414(11) 0.4668(5) 0.5974(3) 0.0350(8) Uani d . 1 . .
    O Ow 0.5 0.7861(2) 0.22531(19) 0.0219(3) Uani d . 1 . .
    H H1ow 0.5 0.672(5) 0.132(3) 0.0328 Uiso d . 1 . .
    H H2ow 0.5 0.658(6) 0.332(4) 0.0328 Uiso d . 1 . .
loop_
    _atom_site_aniso_label
    _atom_site_aniso_U_11
    _atom_site_aniso_U_22
    _atom_site_aniso_U_33
    _atom_site_aniso_U_12
    _atom_site_aniso_U_13
    _atom_site_aniso_U_23
    _atom_site_aniso_type_symbol
    C1 0.0143(4) 0.0170(5) 0.0159(5) 0.0034(3) 0.0021(4) -0.0004(4) C
    C2 0.0157(4) 0.0167(5) 0.0152(5) 0.0009(4) -0.0018(4) -0.0008(4) C
    N1 0.0174(4) 0.0158(4) 0.0172(4) 0.0004(3) -0.0006(4) 0.0018(4) N
    C3 0.0183(4) 0.0170(5) 0.0153(5) 0.0020(4) -0.0026(4) 0.0000(4) C
    C4 0.0163(4) 0.0189(5) 0.0182(5) 0.0008(3) -0.0032(4) -0.0018(4) C
    C5 0.0142(4) 0.0177(5) 0.0184(5) -0.0001(4) 0.0019(3) -0.0001(4) C
    C6 0.0176(5) 0.0183(5) 0.0161(5) 0.0013(4) 0.0026(3) 0.0014(4) C
    O1 0.0275(4) 0.0331(4) 0.0207(4) -0.0115(3) -0.0015(4) 0.0082(4) O
    N2 0.0179(4) 0.0265(5) 0.0162(4) -0.0015(4) -0.0011(3) 0.0072(4) N
    P1 0.0192(11) 0.0147(7) 0.0205(12) 0 0 -0.0018(8) P
    O2 0.038(3) 0.040(2) 0.008(2) 0 0 -0.0080(19) O
    O3 0.0349(14) 0.0382(15) 0.0318(15) -0.0234(11) 0.0241(13) -0.0182(12) O
    Ow 0.0283(5) 0.0185(5) 0.0188(5) 0 0 -0.0010(5) O
loop_
    _geom_bond_atom_site_label_1
    _geom_bond_atom_site_label_2
    _geom_bond_site_symmetry_1
    _geom_bond_site_symmetry_2
    _geom_bond_distance
    _geom_bond_publ_flag
    C1 C2 . . 1.3884(15) ?
    C1 C5 . . 1.3920(16) ?
    C1 C6 . . 1.5103(18) ?
    C2 H1c2 . . 0.95 ?
    C2 N1 . . 1.3375(17) ?
    N1 H1n1 . . 1.053(15) ?
    N1 C3 . . 1.3455(16) ?
    H1n1 O3 . 2_674 1.455(15) ?
    C3 H1c3 . . 0.9501 ?
    C3 C4 . . 1.3827(15) ?
    C4 H1c4 . . 0.95 ?
    C4 C5 . . 1.3917(18) ?
    C5 H1c5 . . 0.95 ?
    C6 O1 . . 1.2379(15) ?
    C6 N2 . . 1.3237(16) ?
    N2 H1n2 . . 0.849(16) ?
    N2 H2n2 . . 0.889(18) ?
    H1n2 H2n2 . . 1.50(2) ?
    P1 H1p1 . . 1.30(3) ?
    P1 O2 . . 1.497(4) ?
    P1 O3 . . 1.528(3) ?
    P1 O3 . 4_655 1.528(3) ?
    Ow H1ow . . 0.84(2) ?
    Ow H2ow . . 0.96(3) ?
loop_
    _geom_angle_atom_site_label_1
    _geom_angle_atom_site_label_2
    _geom_angle_atom_site_label_3
    _geom_angle_site_symmetry_1
    _geom_angle_site_symmetry_2
    _geom_angle_site_symmetry_3
    _geom_angle
    _geom_angle_publ_flag
    C2 C1 C5 . . . 118.02(11) ?
    C2 C1 C6 . . . 122.79(10) ?
    C5 C1 C6 . . . 119.19(10) ?
    C1 C2 H1c2 . . . 119.45 ?
    C1 C2 N1 . . . 121.10(10) ?
    H1c2 C2 N1 . . . 119.45 ?
    C2 N1 H1n1 . . . 119.1(9) ?
    C2 N1 C3 . . . 121.51(10) ?
    H1n1 N1 C3 . . . 119.3(9) ?
    N1 H1n1 O3 . . 2_674 178.1(14) ?
    N1 C3 H1c3 . . . 119.82 ?
    N1 C3 C4 . . . 120.37(12) ?
    H1c3 C3 C4 . . . 119.82 ?
    C3 C4 H1c4 . . . 120.58 ?
    C3 C4 C5 . . . 118.82(11) ?
    H1c4 C4 C5 . . . 120.59 ?
    C1 C5 C4 . . . 120.18(10) ?
    C1 C5 H1c5 . . . 119.91 ?
    C4 C5 H1c5 . . . 119.91 ?
    C1 C6 O1 . . . 119.15(11) ?
    C1 C6 N2 . . . 117.36(10) ?
    O1 C6 N2 . . . 123.49(13) ?
    C6 N2 H1n2 . . . 124.0(12) ?
    C6 N2 H2n2 . . . 116.4(11) ?
    H1n2 N2 H2n2 . . . 119.2(16) ?
    H1p1 P1 O2 . . . 110.6(13) ?
    H1p1 P1 O3 . . . 104.1(7) ?
    H1p1 P1 O3 . . 4_655 104.1(7) ?
    O2 P1 O3 . . . 114.21(12) ?
    O2 P1 O3 . . 4_655 114.21(12) ?
    O3 P1 O3 . . 4_655 108.64(15) ?
    H1n1 O3 P1 2_675 . . 120.3(6) ?
    H1ow Ow H2ow . . . 104(2) ?
loop_
    _geom_hbond_atom_site_label_D
    _geom_hbond_atom_site_label_H
    _geom_hbond_atom_site_label_A
    _geom_hbond_site_symmetry_D
    _geom_hbond_site_symmetry_H
    _geom_hbond_site_symmetry_A
    _geom_hbond_distance_DH
    _geom_hbond_distance_HA
    _geom_hbond_distance_DA
    _geom_hbond_angle_DHA
    _geom_hbond_publ_flag
    C2 H1c2 Ow . . 2_675 0.95 2.64 3.5777(14) 167.77 y
    C3 H1c3 O1 . . 1_564 0.95 2.56 3.4790(17) 163.62 y
    C4 H1c4 O1 . . 2_664 0.95 2.56 3.1948(13) 124.74 y
    N1 H1n1 O3 . . 2_674 1.053(15) 1.455(15) 2.508(3) 178.1(14) y
    N2 H1n2 Ow . . 2_675 0.849(16) 2.140(16) 2.9513(13) 159.8(18) y
    N2 H2n2 O3 . . 2_665 0.889(18) 1.955(18) 2.823(3) 165.2(15) y
    Ow H1ow O2 . . 1_554 0.84(2) 1.82(2) 2.657(4) 172(2) y
    Ow H2ow O3 . . . 0.96(3) 2.42(2) 3.263(3) 146.8(9) y
    Ow H2ow O3 . . 4_655 0.96(3) 2.42(2) 3.263(3) 146.8(9) y
_iucr_refine_instructions_details
;
#m40
   23    0    0    1
 10.77598 0.000000 0.000000 0.000000 0.000000 0.000000      100000
 0.000000 0.000000                                          00
 0.000000 0.000000 0.000000 0.000000 0.000000 0.000000      000000
 0.090841 0.000000 0.000000 0.000000 0.000000 0.000000      100000
C1        1  2     1.000000 0.847879 0.844139 0.474779
 0.014283 0.016964 0.015881 0.003418 0.002130-0.000424      0111111111
C2        1  2     1.000000 0.884641 1.055962 0.401306
 0.015748 0.016660 0.015226 0.000940-0.001792-0.000767      0111111111
H1c2      2  1     1.000000 0.916985 1.121048 0.473657
 0.019054 0.000000 0.000000 0.000000 0.000000 0.000000      0000000000
N1        3  2     1.000000 0.875280 1.169914 0.230351
 0.017445 0.015828 0.017201 0.000361-0.000609 0.001828      0111111111
H1n1      2  1     1.000000 0.905605 1.319798 0.175268
 0.020190 0.000000 0.000000 0.000000 0.000000 0.000000      0111000000
C3        1  2     1.000000 0.829916 1.085176 0.123209
 0.018255 0.017027 0.015275 0.001965-0.002641 0.000028      0111111111
H1c3      2  1     1.000000 0.824169 1.170176 0.002456
 0.020223 0.000000 0.000000 0.000000 0.000000 0.000000      0000000000
C4        1  2     1.000000 0.791616 0.875071 0.187866
 0.016281 0.018865 0.018206 0.000848-0.003219-0.001802      0111111111
H1c4      2  1     1.000000 0.759552 0.814668 0.112553
 0.021341 0.000000 0.000000 0.000000 0.000000 0.000000      0000000000
C5        1  2     1.000000 0.800872 0.753649 0.365217
 0.014241 0.017659 0.018396-0.000129 0.001926-0.000055      0111111111
H1c5      2  1     1.000000 0.775040 0.608615 0.411623
 0.020118 0.000000 0.000000 0.000000 0.000000 0.000000      0000000000
C6        1  2     1.000000 0.857273 0.707440 0.666132
 0.017590 0.018283 0.016113 0.001349 0.002579 0.001351      0111111111
O1        5  2     1.000000 0.821989 0.523923 0.723951
 0.027454 0.033111 0.020745-0.011460-0.001537 0.008175      0111111111
N2        3  2     1.000000 0.903439 0.793008 0.763578
 0.017871 0.026549 0.016210-0.001454-0.001122 0.007211      0111111111
H1n2      2  1     1.000000 0.928081 0.916877 0.724109
 0.024252 0.000000 0.000000 0.000000 0.000000 0.000000      0111000000
H2n2      2  1     1.000000 0.910461 0.698257 0.870511
 0.024252 0.000000 0.000000 0.000000 0.000000 0.000000      0111000000
P1        4  4     0.500000 0.500000 0.375791 0.708498
 0.019187 0.014727 0.020529 0.000000 0.000000-0.001809      0011111001
 0.000000 0.000249-0.000245 0.000000 0.000000 0.000000      011000
-0.001618-0.000733 0.003738 0.001120                        1111
 0.000062 0.000000 0.000000 0.000048-0.000164 0.000232      100111
 0.000000 0.000000 0.000000 0.000000 0.001690 0.001889      000011
 0.002737 0.001656 0.009530                                 111
H1p1      2  1     0.500000 0.500000 0.092302 0.698170
 0.034052 0.000000 0.000000 0.000000 0.000000 0.000000      0011100000
O2        5  4     0.500000 0.500000 0.473217 0.909967
 0.038339 0.039560 0.008346 0.000000 0.000000-0.007981      0011111001
 0.000000-0.000437 0.000057 0.000000 0.000000 0.000000      011000
-0.010845 0.001861 0.004438 0.007434                        1111
 0.000072 0.000000 0.000000 0.000677-0.000031 0.000219      100111
 0.000000 0.000000 0.000000 0.000000-0.011481 0.001640      000011
 0.004935-0.006873-0.005553                                 111
O3        5  4     1.000000 0.554145 0.466777 0.597411
 0.034914 0.038225 0.031793-0.023408 0.024136-0.018187      0111111111
-0.000088 0.000878-0.000424-0.000532 0.000883-0.000114      111111
 0.016738-0.004974 0.001546-0.002753                        1111
-0.000077 0.000301-0.000128-0.001729 0.001422-0.000832      111111
 0.009397-0.004279 0.002845-0.001591-0.058613 0.026164      111111
-0.011351 0.008527-0.001780                                 111
Ow        5  2     0.500000 0.500000 0.786074 0.225309
 0.028316 0.018540 0.018822 0.000000 0.000000-0.001022      0011111001
H1ow      2  1     0.500000 0.500000 0.671944 0.132364
 0.032839 0.000000 0.000000 0.000000 0.000000 0.000000      0011000000
H2ow      2  1     0.500000 0.500000 0.657720 0.331807
 0.032839 0.000000 0.000000 0.000000 0.000000 0.000000      0011000000
----------------------------   s.u. block   ----------------------------
 0.027888 0.000000 0.000000 0.000000 0.000000 0.000000
 0.000000 0.000000
 0.000000 0.000000 0.000000 0.000000 0.000000 0.000000
 0.016009 0.000000 0.000000 0.000000 0.000000 0.000000
C1                 0.000000 0.000047 0.000226 0.000177
 0.000443 0.000496 0.000500 0.000348 0.000390 0.000393
C2                 0.000000 0.000042 0.000238 0.000176
 0.000433 0.000483 0.000462 0.000373 0.000380 0.000404
H1c2               0.000000-0.100000-0.100000-0.100000
 0.000000 0.000000 0.000000 0.000000 0.000000 0.000000
N1                 0.000000 0.000037 0.000195 0.000168
 0.000375 0.000389 0.000448 0.000299 0.000392 0.000384
H1n1               0.000000 0.000652 0.003171 0.002289
 0.000000 0.000000 0.000000 0.000000 0.000000 0.000000
C3                 0.000000 0.000049 0.000226 0.000196
 0.000446 0.000457 0.000464 0.000353 0.000395 0.000402
H1c3               0.000000-0.100000-0.100000-0.100000
 0.000000 0.000000 0.000000 0.000000 0.000000 0.000000
C4                 0.000000 0.000045 0.000221 0.000196
 0.000441 0.000507 0.000522 0.000341 0.000429 0.000382
H1c4               0.000000-0.100000-0.100000-0.100000
 0.000000 0.000000 0.000000 0.000000 0.000000 0.000000
C5                 0.000000 0.000043 0.000237 0.000182
 0.000419 0.000503 0.000494 0.000360 0.000348 0.000375
H1c5               0.000000-0.100000-0.100000-0.100000
 0.000000 0.000000 0.000000 0.000000 0.000000 0.000000
C6                 0.000000 0.000048 0.000252 0.000193
 0.000457 0.000489 0.000497 0.000370 0.000340 0.000362
O1                 0.000000 0.000035 0.000192 0.000159
 0.000374 0.000447 0.000431 0.000346 0.000366 0.000382
N2                 0.000000 0.000040 0.000247 0.000175
 0.000424 0.000522 0.000443 0.000366 0.000314 0.000354
H1n2               0.000000 0.000702 0.003431 0.002708
 0.000000 0.000000 0.000000 0.000000 0.000000 0.000000
H2n2               0.000000 0.000692 0.003793 0.002558
 0.000000 0.000000 0.000000 0.000000 0.000000 0.000000
P1                 0.000000 0.000000 0.000262 0.000199
 0.001102 0.000748 0.001248 0.000000 0.000000 0.000784
 0.000000 0.000040 0.000045 0.000000 0.000000 0.000000
 0.001891 0.000850 0.000493 0.001207
 0.000012 0.000000 0.000000 0.000051 0.000036 0.000035
 0.000000 0.000000 0.000000 0.000000 0.004491 0.001328
 0.000590 0.000914 0.001712
H1p1               0.000000 0.000000 0.005453 0.004118
 0.005979 0.000000 0.000000 0.000000 0.000000 0.000000
O2                 0.000000 0.000000 0.000820 0.000571
 0.002650 0.002416 0.002044 0.000000 0.000000 0.001864
 0.000000 0.000153 0.000093 0.000000 0.000000 0.000000
 0.007526 0.002371 0.001463 0.002114
 0.000031 0.000000 0.000000 0.000224 0.000093 0.000076
 0.000000 0.000000 0.000000 0.000000 0.016360 0.004477
 0.001820 0.001844 0.002156
O3                 0.000000 0.000107 0.000516 0.000314
 0.001447 0.001457 0.001500 0.001142 0.001305 0.001195
 0.000033 0.000103 0.000070 0.000532 0.000271 0.000201
 0.004560 0.001791 0.001091 0.001172
 0.000012 0.000035 0.000025 0.000136 0.000080 0.000060
 0.000848 0.000379 0.000234 0.000250 0.008711 0.003129
 0.001422 0.001176 0.001543
Ow                 0.000000 0.000000 0.000243 0.000192
 0.000490 0.000513 0.000529 0.000000 0.000000 0.000533
H1ow               0.000000 0.000000 0.005218 0.003104
 0.000000 0.000000 0.000000 0.000000 0.000000 0.000000
H2ow               0.000000 0.000000 0.006166 0.003865
 0.000000 0.000000 0.000000 0.000000 0.000000 0.000000
--------------------------   Saved points   ----------------------------
    0
--------------------------   Fourier maxima   --------------------------
    1    1    1
max1      1  1     1.000000 0.192671-0.018173 0.164440      000  0  0  0
     0.13     0.07
max2      1  1     1.000000 0.204256 0.852692 0.258517      000  0  0  0
     0.11     0.07
max3      1  1     1.000000 0.000000 0.923325 0.002490      000  0  0  0
     0.10     0.07
max4      1  1     1.000000 0.470868 0.913697 0.249131      000  0  0  0
     0.10     0.07
max5      1  1     1.000000 0.300584 0.565784 0.144236      000  0  0  0
     0.08     0.06
max6      1  1     1.000000 0.199202 0.813610 0.258392      000  0  0  0
     0.11     0.06
max7      1  1     1.000000 0.146210 0.137673 0.199802      000  0  0  0
     0.12     0.06
max8      1  1     1.000000 0.341210 0.584456 0.296769      000  0  0  0
     0.07     0.05
max9      1  1     1.000000 0.500000 0.021864 0.392370      000  0  0  0
     0.07     0.05
max10     1  1     1.000000 0.308718 0.731415 0.048735      000  0  0  0
     0.07     0.05
max11     1  1     1.000000 0.270156 0.487447 0.241063      000  0  0  0
     0.08     0.05
max12     1  1     1.000000 0.068065 0.445368 0.212299      000  0  0  0
     0.09     0.05
max13     1  1     1.000000 0.348037 0.638242 0.145385      000  0  0  0
     0.06     0.04
max14     1  1     1.000000 0.133415 0.913694 0.441067      000  0  0  0
     0.11     0.04
max15     1  1     1.000000 0.353357 0.226329 0.069620      000  0  0  0
     0.14     0.04
max16     1  1     1.000000 0.341547 0.416420 0.187215      000  0  0  0
     0.08     0.04
max17     1  1     1.000000 0.500000 0.976287 0.042004      000  0  0  0
     0.06     0.04
max18     1  1     1.000000 0.262021 0.830033 0.223635      000  0  0  0
     0.06     0.04
max19     1  1     1.000000 0.085865 0.718086 0.189328      000  0  0  0
     0.08     0.04
max20     1  1     1.000000 0.064178 0.415288 0.366737      000  0  0  0
     0.07     0.04
max21     1  1     1.000000 0.000000 0.956464 0.398031      000  0  0  0
     0.08     0.04
max22     1  1     1.000000 0.417162 0.386693 0.150066      000  0  0  0
     0.05     0.03
max23     1  1     1.000000 0.466106 0.695603 0.283180      000  0  0  0
     0.06     0.03
max24     1  1     1.000000 0.023121 0.124918 0.455686      000  0  0  0
     0.06     0.03
max25     1  1     1.000000 0.450558 0.412733 0.135090      000  0  0  0
     0.06     0.03
max26     1  1     1.000000 0.274570 0.763092 0.118924      000  0  0  0
     0.05     0.03
max27     1  1     1.000000 0.429885 0.517716 0.028365      000  0  0  0
     0.04     0.03
max28     1  1     1.000000 0.073971 0.635224 0.437989      000  0  0  0
     0.07     0.03
max29     1  1     1.000000 0.065212 0.698622 0.472472      000  0  0  0
     0.07     0.03
max30     1  1     1.000000 0.265954 0.879259 0.018104      000  0  0  0
     0.07     0.03
max31     1  1     1.000000 0.342734 0.638465-0.013247      000  0  0  0
     0.05     0.03
max32     1  1     1.000000 0.079157 0.245981 0.438954      000  0  0  0
     0.06     0.03
max33     1  1     1.000000 0.184169 0.833209 0.425569      000  0  0  0
     0.09     0.03
max34     1  1     1.000000 0.251642 0.543861 0.428717      000  0  0  0
     0.05     0.03
max35     1  1     1.000000 0.349355 0.203035 0.424611      000  0  0  0
     0.05     0.03
max36     1  1     1.000000 0.000000 0.360446 0.407836      000  0  0  0
     0.07     0.03
max37     1  1     1.000000 0.045289 0.623507 0.164889      000  0  0  0
     0.06     0.03
max38     1  1     1.000000 0.323445 0.382831 0.390259      000  0  0  0
     0.04     0.03
max39     1  1     1.000000 0.029484 0.429378 0.167925      000  0  0  0
     0.06     0.03
max40     1  1     1.000000 0.129388 0.782376 0.208550      000  0  0  0
     0.05     0.03
max41     1  1     1.000000 0.120683 0.071566 0.312477      000  0  0  0
     0.07     0.03
max42     1  1     1.000000 0.000000 0.877199 0.298954      000  0  0  0
     0.08     0.03
max43     1  1     1.000000 0.032235 0.332593 0.005257      000  0  0  0
     0.07     0.03
max44     1  1     1.000000 0.309121 0.334065 0.216420      000  0  0  0
     0.06     0.03
max45     1  1     1.000000 0.198131 0.297652 0.199624      000  0  0  0
     0.05     0.03
max46     1  1     1.000000 0.034452 0.548374 0.448829      000  0  0  0
     0.04     0.03
max47     1  1     1.000000 0.074357 0.413041 0.049602      000  0  0  0
     0.04     0.02
max48     1  1     1.000000 0.416518 0.567913 0.288245      000  0  0  0
     0.03     0.02
max49     1  1     1.000000 0.459675 0.392113 0.281052      000  0  0  0
     0.04     0.02
max50     1  1     1.000000 0.455073 0.244240 0.218459      000  0  0  0
     0.04     0.02
--------------------------   Fourier minima   --------------------------
    1    1    1
min1      1  1     1.000000 0.090943 0.276492 0.226987      000  0  0  0
     0.15     0.08
min2      1  1     1.000000 0.388346 0.001900 0.127491      000  0  0  0
     0.09     0.07
min3      1  1     1.000000 0.500000 0.629397 0.337964      000  0  0  0
     0.14     0.07
min4      1  1     1.000000 0.500000 0.482614 0.118485      000  0  0  0
     0.07     0.06
min5      1  1     1.000000 0.000000 0.362258 0.213116      000  0  0  0
     0.15     0.05
------------------------------------------------------------------------
#m50
Version Jana2006
title
cell 22.9297 4.591 7.09 90 90 90
esdcell 0.0004 0.0001 0.0001 0 0 0
spgroup Pmn21 31 3
lattice P
symmetry x y z
symmetry -x+1/2 -y z+1/2
symmetry x+1/2 -y z+1/2
symmetry -x y z
unitsnumb 2
chemform C12 H17 N4 P O6
formtab -62
atom C atradius 0.77 color 128073041
atom H atradius 0.46 color 255204204
atom N atradius 0.74 color 176185230
atom P atradius 1.1 color 192156194
atom O atradius 0.74 color 254003000
roundmethod 1
end
*******************************************************************************
contour
end contour
dist
  angles 1 lsttype 1 dmax 1.7 hamax 2.7
  plane C6 N2 H1n2 H2n2
end dist
fourier
  maptype 6 positive 50 negative 5
end fourier
refine
  fsquare 1 skipbad 1 badref 20
  iext 1 itypex 1 idistr 2 radius 0.01
  distfix 0.84 0.02 Ow H1ow;
  keep hydro triang C2 2 1 N1 C1 0.95 H1c2
  keep ADP riding C2 1.2 H1c2
  keep hydro triang C3 2 1 N1 C4 0.95 H1c3
  keep ADP riding C3 1.2 H1c3
  keep hydro triang C4 2 1 C3 C5 0.95 H1c4
  keep ADP riding C4 1.2 H1c4
  keep hydro triang C5 2 1 C4 C1 0.95 H1c5
  keep ADP riding C5 1.2 H1c5
  keep ADP riding Ow 1.5 H1ow H2ow
  keep ADP riding N1 1.2 H1n1
  keep ADP riding N2 1.2 H1n2 H2n2
end refine
;
