# Supplementary material for: Bis(3-carbamoylpyridin-1-ium) phosphite mono­hydrate
Source: Acta Crystallogr E Crystallogr Commun. 2018 Aug 21;74(Pt 9):1295–8. doi: 10.1107/S2056989018011192 (PMC6127718; doi:10.1107/S2056989018011192)
Supplement: Supplementary file 2 [file e-74-01295-Isup2.hkl]

#
# h,k,l, Fc-squared, Fo-squared, sigma(Fo-squared) and status flag
#
data_I
_shelx_title                             '   '
_shelx_refln_list_code                   4
_shelx_F_calc_maximum                    97.23
_exptl_crystal_F_000                     360
_reflns_d_resolution_high                0.7938

loop_
 _symmetry_equiv_pos_as_xyz
 'x, y, z'
 '-x+1/2, -y, z+1/2'
 'x+1/2, -y, z+1/2'
 '-x, y, z'

_cell_length_a                           22.9297(4)
_cell_length_b                           4.59100(10)
_cell_length_c                           7.09000(10)
_cell_angle_alpha                        90
_cell_angle_beta                         90
_cell_angle_gamma                        90

_shelx_F_squared_multiplier              1.000

loop_
 _refln_index_h
 _refln_index_k
 _refln_index_l
 _refln_F_squared_calc
 _refln_F_squared_meas
 _refln_F_squared_sigma
 _refln_observed_status
   2   0   0  317.67  301.29    4.81 o
   4   0   0 1127.47  963.75   10.18 o
   6   0   0 6160.63 6363.62   60.59 o
   8   0   0  481.67  417.02    6.30 o
  10   0   0 2301.51 2132.68   18.92 o
  12   0   0  524.60  483.18    6.47 o
  14   0   0  484.09  529.21    6.09 o
  16   0   0  987.87 1011.39   10.39 o
  18   0   0  967.18  915.89    7.42 o
  20   0   0  765.79  736.02    6.28 o
  22   0   0  230.27  212.98    2.61 o
  24   0   0  382.90  384.26    3.72 o
  26   0   0   37.27   37.25    1.17 o
  28   0   0  117.25  111.07    1.91 o
   0   1   0   54.77   76.97    1.61 o
   1   1   0 1268.24 1285.83   12.94 o
   2   1   0 2434.52 2358.26   16.75 o
   3   1   0  799.67  783.84    5.31 o
   4   1   0 3810.84 3642.78   16.70 o
   5   1   0  651.23  618.37    3.33 o
   6   1   0  765.03  688.63    3.78 o
   7   1   0  516.67  513.15    3.24 o
   8   1   0  322.54  372.74    2.82 o
   9   1   0   10.72   12.95    0.57 o
  10   1   0    8.23   12.11    0.58 o
  11   1   0   57.57   74.16    1.51 o
  12   1   0  547.29  561.21    4.62 o
  13   1   0  328.93  335.50    3.74 o
  14   1   0   90.66   93.35    2.67 o
  15   1   0  136.34  148.67    3.15 o
  16   1   0  578.70  538.45    7.66 o
  17   1   0  661.05  659.45    4.24 o
  18   1   0  114.42  114.73    1.33 o
  19   1   0  371.86  368.54    2.77 o
  20   1   0  153.79  148.28    1.49 o
  21   1   0  642.52  676.72    4.84 o
  22   1   0  668.40  664.17    4.54 o
  23   1   0   63.67   60.06    0.92 o
  24   1   0    2.36    2.62    0.22 o
  25   1   0    5.20    7.03    0.31 o
  26   1   0    8.84    8.62    0.29 o
  27   1   0   18.47   18.41    0.43 o
  28   1   0   91.10   88.56    1.25 o
   0   2   0   13.69   11.05    0.78 o
   1   2   0 1834.99 1850.68   13.07 o
   2   2   0   92.72   96.90    1.51 o
   3   2   0  123.84  146.29    2.14 o
   4   2   0  238.39  247.09    2.73 o
   5   2   0  116.59   97.14    1.36 o
   6   2   0   79.26   73.43    1.15 o
   7   2   0 1365.86 1354.66    7.22 o
   8   2   0  724.90  706.61    5.20 o
   9   2   0  118.01  114.71    1.97 o
  10   2   0  236.84  212.48    2.65 o
  11   2   0  240.57  238.74    3.35 o
  12   2   0   23.77   22.65    1.02 o
  13   2   0   30.67   39.35    1.49 o
  14   2   0  406.49  391.53    5.19 o
  15   2   0  362.47  333.05    2.67 o
  16   2   0  163.65  168.41    1.89 o
  17   2   0 1753.27 1764.39    9.38 o
  18   2   0  506.43  515.43    4.15 o
  19   2   0    0.39    0.72    0.16 o
  20   2   0  260.45  270.56    2.53 o
  21   2   0   15.00   15.93    0.52 o
  22   2   0    1.07    0.99    0.15 o
  23   2   0  290.34  295.96    2.12 o
  24   2   0   11.77   12.97    0.37 o
  25   2   0   75.89   83.68    1.07 o
  26   2   0    2.53    2.67    0.19 o
  27   2   0   67.19   66.92    1.69 o
   0   3   0 1497.68 1558.25   20.45 o
   1   3   0   88.11   78.26    2.78 o
   2   3   0   65.51   63.13    2.17 o
   3   3   0 1218.72 1230.03   10.01 o
   4   3   0  125.78  141.11    2.71 o
   5   3   0  687.86  730.94    5.73 o
   6   3   0   12.71   13.22    0.71 o
   7   3   0   35.24   34.80    1.18 o
   8   3   0  197.94  187.91    2.89 o
   9   3   0   54.22   54.28    1.07 o
  10   3   0   15.39   14.93    0.56 o
  11   3   0   38.21   40.81    0.95 o
  12   3   0   29.30   25.70    0.78 o
  13   3   0  337.78  329.44    3.04 o
  14   3   0   80.87   74.51    1.58 o
  15   3   0  397.18  379.42    3.52 o
  16   3   0   16.08   18.02    0.71 o
  17   3   0  203.43  211.65    2.58 o
  18   3   0    2.78    3.48    0.32 o
  19   3   0   92.14   94.18    1.26 o
  20   3   0    3.22    3.60    0.22 o
  21   3   0   50.53   51.09    0.72 o
  22   3   0    3.16    3.15    0.20 o
  23   3   0   81.48   86.98    0.99 o
  24   3   0   11.51   12.13    0.38 o
   0   4   0   10.20    8.35    0.58 o
   1   4   0   99.77  104.62    1.37 o
   2   4   0   14.27   14.19    0.50 o
   3   4   0   55.71   57.85    0.97 o
   4   4   0   41.19   42.97    0.85 o
   5   4   0    0.03    0.11    0.14 <
   6   4   0   57.56   58.74    1.11 o
   7   4   0   91.26   85.49    1.39 o
   8   4   0  194.07  206.81    2.50 o
   9   4   0   58.34   59.01    1.23 o
  10   4   0   13.96   13.34    0.60 o
  11   4   0  144.51  131.40    2.85 o
  12   4   0   52.67   45.92    1.72 o
  13   4   0    3.80    5.69    0.60 o
  14   4   0  235.54  233.77    3.07 o
  15   4   0  156.13  157.37    2.65 o
  16   4   0    2.85    3.03    0.25 o
  17   4   0   38.31   35.31    0.74 o
  18   4   0   95.00   99.58    1.24 o
  19   4   0   67.86   70.36    0.82 o
  20   4   0    1.95    1.23    0.11 o
   0   5   0    0.23    0.47    0.20 <
   1   5   0   18.74   20.43    0.57 o
   2   5   0  197.22  205.73    2.50 o
   3   5   0   23.28   23.79    0.72 o
   4   5   0   47.79   44.43    1.01 o
   5   5   0   27.03   27.86    0.78 o
   6   5   0   11.81   12.48    0.52 o
   7   5   0  138.71  142.19    2.25 o
   8   5   0  185.56  174.65    2.81 o
   9   5   0   53.68   53.76    1.36 o
  10   5   0  162.89  153.15    2.48 o
  11   5   0   13.44   15.18    0.65 o
  12   5   0   40.96   40.01    1.02 o
  13   5   0  124.64  127.43    1.95 o
  14   5   0   35.06   40.06    0.86 o
   1   0   1 1330.89 1314.79   13.03 o
   1   0  -1 1271.82 1294.62   12.99 o
   3   0   1 1087.42 1093.48   11.44 o
   3   0  -1 1194.46 1175.36    8.43 o
   5   0   1 1212.14 1135.38   10.05 o
   5   0  -1 1193.53 1159.28    9.87 o
   7   0   1 1353.26 1364.04   10.62 o
   7   0  -1 1246.92 1281.23    9.94 o
   9   0   1 1745.38 1775.83   13.76 o
   9   0  -1 1656.01 1711.55   13.28 o
  11   0   1  503.32  482.71    6.14 o
  11   0  -1  506.35  490.47    4.51 o
  13   0   1  104.14  118.43    3.63 o
  13   0  -1   91.07  103.87    2.19 o
  15   0   1 1306.41 1470.85   18.78 o
  15   0  -1 1259.18 1395.17   13.20 o
  17   0   1  521.43  558.11   11.04 o
  17   0  -1  540.19  557.16    8.79 o
  19   0   1  456.80  450.62    5.11 o
  19   0  -1  445.67  428.64    4.80 o
  21   0   1  135.32  141.65    2.43 o
  21   0  -1  133.82  139.28    2.02 o
  23   0   1  216.38  219.96    2.65 o
  23   0  -1  244.12  244.35    3.19 o
  25   0   1  841.61  845.00    9.63 o
  25   0  -1  815.59  833.09    9.46 o
  27   0   1  131.25  133.47    1.82 o
  27   0  -1  109.33  111.00    1.63 o
   0   1   1  677.20  627.63    5.27 o
   0   1  -1  631.21  578.55    5.04 o
   1   1   1  439.41  418.41    2.56 o
   1   1  -1  481.59  456.87    2.95 o
   2   1   1  797.16  775.37    4.80 o
   2   1  -1  855.39  828.59    4.19 o
   3   1   1 8018.13 8359.69   37.30 o
   3   1  -1 7992.08 8332.07   35.07 o
   4   1   1 9405.71 9382.59   37.81 o
   4   1  -1 9401.34 9365.06   37.69 o
   5   1   1 1125.55 1089.95    6.01 o
   5   1  -1 1060.30 1030.96    5.31 o
   6   1   1 2128.34 2080.26    9.40 o
   6   1  -1 2043.83 1986.28    9.43 o
   7   1   1   77.35   79.60    0.95 o
   7   1  -1   60.19   61.24    0.93 o
   8   1   1   74.23   79.98    1.03 o
   8   1  -1   90.49   93.95    1.28 o
   9   1   1  326.14  342.29    2.31 o
   9   1  -1  305.47  309.07    2.76 o
  10   1   1  745.65  788.44    5.81 o
  10   1  -1  761.69  797.79    6.03 o
  11   1   1  396.19  417.67    4.14 o
  11   1  -1  360.46  382.34    3.96 o
  12   1   1  105.82  105.76    1.96 o
  12   1  -1  101.16   98.81    1.93 o
  13   1   1  720.48  741.85    6.95 o
  13   1  -1  695.10  695.59    6.18 o
  14   1   1  856.75  837.29    7.74 o
  14   1  -1  835.73  806.75    6.88 o
  15   1   1  263.94  265.20    4.37 o
  15   1  -1  263.05  261.58    3.56 o
  16   1   1  318.66  316.12    4.96 o
  16   1  -1  325.36  329.46    4.62 o
  17   1   1   11.33   12.57    0.46 o
  17   1  -1   13.74   13.66    0.45 o
  18   1   1  242.62  234.87    2.03 o
  18   1  -1  252.21  243.16    2.13 o
  19   1   1  341.57  331.86    2.65 o
  19   1  -1  348.07  334.89    2.58 o
  20   1   1  368.94  370.73    3.05 o
  20   1  -1  353.36  352.30    2.64 o
  21   1   1  459.77  462.59    3.58 o
  21   1  -1  456.78  458.19    2.98 o
  22   1   1   10.45   10.96    0.49 o
  22   1  -1   15.79   16.65    0.44 o
  23   1   1   70.43   70.07    1.00 o
  23   1  -1   58.17   58.60    0.85 o
  24   1   1  148.49  150.34    1.49 o
  24   1  -1  150.95  151.17    1.41 o
  25   1   1   42.83   43.68    0.65 o
  25   1  -1   46.24   46.75    0.79 o
  26   1   1  167.88  160.23    1.26 o
  26   1  -1  159.57  154.83    1.63 o
  27   1   1   63.98   61.89    0.94 o
  27   1  -1   69.68   69.15    0.82 o
  28   1   1   50.83   48.97    1.04 o
  28   1  -1   52.89   50.48    0.75 o
   0   2   1  960.02  940.48    7.77 o
   0   2  -1  964.44  927.75    9.81 o
   1   2   1  788.09  818.55    4.73 o
   1   2  -1  786.87  810.75    6.27 o
   2   2   1 1146.47 1148.37    6.53 o
   2   2  -1 1126.71 1131.97    7.04 o
   3   2   1  971.04 1003.33    5.87 o
   3   2  -1  965.27  986.52    5.97 o
   4   2   1   89.66  116.82    1.65 o
   4   2  -1   80.05  110.14    1.75 o
   5   2   1  397.24  404.23    3.10 o
   5   2  -1  395.14  403.06    3.30 o
   6   2   1  280.74  295.15    2.73 o
   6   2  -1  324.62  346.98    3.04 o
   7   2   1  227.51  217.23    2.45 o
   7   2  -1  229.72  228.13    2.43 o
   8   2   1  724.89  755.79    5.79 o
   8   2  -1  683.19  737.76    5.33 o
   9   2   1  721.91  743.02    5.51 o
   9   2  -1  719.11  746.85    5.95 o
  10   2   1  363.42  365.73    4.54 o
  10   2  -1  317.40  323.04    3.41 o
  11   2   1  173.78  160.74    2.40 o
  11   2  -1  174.05  161.57    2.54 o
  12   2   1  363.99  357.30    3.85 o
  12   2  -1  388.56  382.42    4.22 o
  13   2   1  288.45  276.72    3.98 o
  13   2  -1  290.15  275.32    4.24 o
  14   2   1    9.73   10.88    0.59 o
  14   2  -1   18.72   20.47    0.82 o
  15   2   1   15.72   14.68    0.55 o
  15   2  -1   16.29   16.67    0.61 o
  16   2   1  376.63  367.30    2.98 o
  16   2  -1  363.63  353.81    3.10 o
  17   2   1   83.39   88.15    1.38 o
  17   2  -1   84.03   89.94    1.31 o
  18   2   1  436.07  440.04    3.75 o
  18   2  -1  436.56  445.23    3.22 o
  19   2   1  225.41  224.72    2.53 o
  19   2  -1  226.02  225.48    2.07 o
  20   2   1    6.78    8.25    0.37 o
  20   2  -1   13.16   15.33    0.49 o
  21   2   1  152.10  161.97    1.77 o
  21   2  -1  153.42  162.40    1.57 o
  22   2   1   80.12   83.37    1.07 o
  22   2  -1   77.30   77.35    0.96 o
  23   2   1   14.30   14.40    0.44 o
  23   2  -1   14.66   13.85    0.39 o
  24   2   1  118.77  124.77    1.62 o
  24   2  -1  113.06  116.04    1.15 o
  25   2   1   18.21   19.11    0.44 o
  25   2  -1   17.81   18.56    0.42 o
  26   2   1   51.73   51.67    0.81 o
  26   2  -1   50.67   50.29    0.70 o
   0   3   1  187.64  194.43    3.78 o
   0   3  -1  205.40  218.55    4.77 o
   1   3   1   36.15   32.60    1.23 o
   1   3  -1   33.79   30.05    1.19 o
   2   3   1  280.64  284.11    3.64 o
   2   3  -1  276.16  280.36    4.32 o
   3   3   1  149.25  152.52    2.42 o
   3   3  -1  146.56  148.91    2.75 o
   4   3   1   32.81   34.25    1.20 o
   4   3  -1   26.72   27.96    0.92 o
   5   3   1  215.56  221.39    3.25 o
   5   3  -1  226.94  237.07    3.29 o
   6   3   1  108.23  101.31    2.02 o
   6   3  -1   98.81   93.25    2.10 o
   7   3   1  172.03  163.80    2.52 o
   7   3  -1  193.00  190.34    2.92 o
   8   3   1  181.87  190.11    2.77 o
   8   3  -1  176.39  182.12    3.12 o
   9   3   1   25.44   24.95    0.75 o
   9   3  -1   25.17   23.53    0.64 o
  10   3   1   37.75   36.88    0.89 o
  10   3  -1   47.33   46.04    0.86 o
  11   3   1 1226.34 1206.95    6.93 o
  11   3  -1 1230.27 1190.53    6.75 o
  12   3   1  183.87  178.28    2.23 o
  12   3  -1  161.50  154.91    2.08 o
  13   3   1  277.86  263.72    3.24 o
  13   3  -1  298.74  272.87    2.78 o
  14   3   1  358.63  359.29    3.29 o
  14   3  -1  359.89  351.58    3.24 o
  15   3   1   59.83   57.73    1.17 o
  15   3  -1   66.08   65.58    1.12 o
  16   3   1   53.41   55.43    1.26 o
  16   3  -1   65.72   70.74    1.15 o
  17   3   1  169.61  180.65    2.11 o
  17   3  -1  161.03  172.60    1.89 o
  18   3   1   11.55   10.60    0.43 o
  18   3  -1    8.24    7.74    0.34 o
  19   3   1   40.03   41.17    0.86 o
  19   3  -1   42.46   44.27    0.75 o
  20   3   1  193.97  198.11    2.04 o
  20   3  -1  199.16  206.86    1.93 o
  21   3   1   94.54  100.71    1.04 o
  21   3  -1   96.72  103.51    1.18 o
  22   3   1   95.41   97.60    1.03 o
  22   3  -1   86.22   87.04    0.86 o
  23   3   1   37.32   39.26    0.69 o
  23   3  -1   32.95   34.56    0.63 o
  24   3   1    4.65    5.83    0.23 o
  24   3  -1    2.24    3.38    0.26 o
   0   4   1   26.83   25.41    1.00 o
   0   4  -1   26.41   25.24    0.94 o
   1   4   1  438.19  443.99    3.46 o
   1   4  -1  436.52  436.89    3.20 o
   2   4   1   15.36   15.00    0.55 o
   2   4  -1   15.16   14.24    0.53 o
   3   4   1   10.26    9.77    0.40 o
   3   4  -1    5.40    5.05    0.33 o
   4   4   1   43.01   44.26    0.95 o
   4   4  -1   44.00   46.22    1.07 o
   5   4   1  281.06  283.76    2.68 o
   5   4  -1  299.59  290.20    2.94 o
   6   4   1   53.26   56.14    1.34 o
   6   4  -1   53.55   56.89    1.19 o
   7   4   1  237.81  236.45    2.87 o
   7   4  -1  230.34  239.48    2.71 o
   8   4   1   67.40   64.14    1.69 o
   8   4  -1   66.88   66.23    1.31 o
   9   4   1  210.78  210.58    3.30 o
   9   4  -1  223.91  228.58    3.02 o
  10   4   1   75.96   72.74    1.76 o
  10   4  -1   75.72   74.51    1.59 o
  11   4   1  273.89  258.41    3.59 o
  11   4  -1  289.28  272.02    3.20 o
  12   4   1   28.60   25.75    0.94 o
  12   4  -1   28.94   25.47    0.82 o
  13   4   1  185.25  195.26    2.84 o
  13   4  -1  175.08  189.54    2.28 o
  14   4   1   73.88   73.80    1.96 o
  14   4  -1   73.93   71.88    1.29 o
  15   4   1  103.53  104.62    1.77 o
  15   4  -1  116.73  116.85    1.63 o
  16   4   1    1.27    1.98    0.24 o
  16   4  -1    1.28    1.93    0.24 o
  17   4   1  112.61  111.66    1.66 o
  17   4  -1  116.05  115.36    1.45 o
  18   4   1   27.99   29.39    0.53 o
  18   4  -1   27.63   28.50    0.60 o
  19   4   1   68.52   66.47    0.69 o
  19   4  -1   67.32   66.15    1.03 o
  20   4   1   21.61   22.34    0.47 o
  20   4  -1   21.41   21.18    0.49 o
   0   5   1   58.94   59.82    2.00 o
   0   5  -1   54.17   55.11    1.48 o
   1   5   1   14.42   14.41    0.67 o
   1   5  -1   15.34   14.87    0.53 o
   2   5   1    7.26    7.27    0.47 o
   2   5  -1    4.13    4.29    0.35 o
   3   5   1    6.30    6.80    0.38 o
   3   5  -1    9.87   10.19    0.43 o
   4   5   1  100.90  106.60    2.06 o
   4   5  -1  113.48  120.70    1.87 o
   5   5   1   14.74   15.91    0.59 o
   5   5  -1    9.80   11.37    0.53 o
   6   5   1   64.64   66.77    1.54 o
   6   5  -1   66.85   73.61    1.36 o
   7   5   1  140.51  138.21    2.39 o
   7   5  -1  141.84  143.02    2.40 o
   8   5   1   25.90   22.67    0.85 o
   8   5  -1   19.73   17.83    0.61 o
   9   5   1   24.14   24.67    0.87 o
   9   5  -1   30.85   31.03    0.95 o
  10   5   1  103.15   96.67    1.81 o
  10   5  -1  113.06   90.83    1.68 o
  11   5   1    8.17    6.51    0.42 o
  11   5  -1   11.12    9.31    0.49 o
  12   5   1   78.60   77.92    1.46 o
  12   5  -1   77.72   66.69    1.22 o
  13   5   1   26.21   24.30    0.69 o
  13   5  -1   28.13   24.23    1.00 o
  14   5   1    2.36    2.96    0.17 o
   0   0   2 9206.17 9453.66   88.58 o
   0   0  -2 9189.98 9281.17   89.33 o
   2   0   2  134.12  117.34    1.55 o
   2   0  -2  135.35  117.94    1.64 o
   4   0   2   26.68   30.29    0.82 o
   4   0  -2   41.12   44.04    0.94 o
   6   0   2  926.59  894.70    9.11 o
   6   0  -2  958.11  911.84    5.67 o
   8   0   2  870.17  879.23    9.44 o
   8   0  -2  796.06  796.20    7.39 o
  10   0   2 3870.43 3962.71   33.57 o
  10   0  -2 3721.23 3823.03   32.38 o
  12   0   2  310.84  277.68    6.20 o
  12   0  -2  319.68  287.11    4.28 o
  14   0   2  138.22  127.43    4.28 o
  14   0  -2  149.04  148.93    3.34 o
  16   0   2  542.97  582.94   10.67 o
  16   0  -2  529.42  538.12    8.71 o
  18   0   2  209.59  209.65    2.55 o
  18   0  -2  225.47  213.54    2.52 o
  20   0   2   18.84   19.46    0.66 o
  20   0  -2   12.48   12.58    0.67 o
  22   0   2  567.57  549.99    5.35 o
  22   0  -2  575.70  551.62    5.07 o
  24   0   2  262.17  273.14    3.36 o
  24   0  -2  260.11  262.65    3.32 o
  26   0   2  213.52  196.44    2.38 o
  26   0  -2  194.22  181.28    2.33 o
  28   0  -2  193.63  186.47    3.51 o
   0   1   2  536.33  525.30    4.55 o
   0   1  -2  554.98  544.66    4.77 o
   1   1   2   89.08   87.26    1.01 o
   1   1  -2   82.99   84.53    1.06 o
   2   1   2  616.25  605.95    3.87 o
   2   1  -2  664.64  653.49    3.51 o
   3   1   2  136.89  138.42    1.39 o
   3   1  -2  157.40  158.18    1.41 o
   4   1   2  354.01  372.30    2.72 o
   4   1  -2  329.68  348.99    2.50 o
   5   1   2   84.27   99.13    1.35 o
   5   1  -2   66.98   82.79    1.05 o
   6   1   2 1379.81 1387.53    7.80 o
   6   1  -2 1318.18 1358.47    6.78 o
   7   1   2  608.63  632.96    4.69 o
   7   1  -2  644.10  675.95    6.18 o
   8   1   2   34.18   35.80    0.84 o
   8   1  -2   30.80   33.12    0.93 o
   9   1   2   87.26   93.88    1.22 o
   9   1  -2   84.90   92.42    1.55 o
  10   1   2  158.43  150.72    1.92 o
  10   1  -2  135.86  135.65    2.08 o
  11   1   2  683.04  742.17    5.17 o
  11   1  -2  638.13  715.54    6.39 o
  12   1   2  781.49  818.59    6.03 o
  12   1  -2  740.23  781.23    7.09 o
  13   1   2   69.56   75.35    1.85 o
  13   1  -2   82.05   89.92    2.59 o
  14   1   2   36.76   33.38    1.27 o
  14   1  -2   33.18   29.97    1.38 o
  15   1   2   66.54   64.70    2.00 o
  15   1  -2   80.45   75.78    2.27 o
  16   1   2  138.25  134.77    1.76 o
  16   1  -2  147.82  145.07    1.49 o
  17   1   2   37.23   34.68    0.83 o
  17   1  -2   47.01   43.61    0.79 o
  18   1   2   63.01   62.40    1.12 o
  18   1  -2   66.14   65.73    0.90 o
  19   1   2   73.51   76.83    1.17 o
  19   1  -2   71.31   74.99    0.99 o
  20   1   2   37.90   37.51    0.81 o
  20   1  -2   45.77   44.11    0.71 o
  21   1   2  143.18  145.18    1.89 o
  21   1  -2  138.97  140.97    1.29 o
  22   1   2   45.69   46.68    1.02 o
  22   1  -2   43.12   43.59    0.74 o
  23   1   2   39.70   40.08    0.73 o
  23   1  -2   38.84   38.85    0.66 o
  24   1   2   57.64   56.55    0.82 o
  24   1  -2   49.72   50.52    0.73 o
  25   1   2   52.25   51.76    0.81 o
  25   1  -2   49.37   49.12    0.66 o
  26   1   2   99.21   98.72    1.17 o
  26   1  -2  103.48  103.79    1.07 o
  27   1   2   54.89   54.52    0.94 o
  27   1  -2   64.76   67.32    0.83 o
   0   2   2  640.68  627.88    7.52 o
   0   2  -2  643.35  620.54    5.87 o
   1   2   2  670.15  734.66    4.61 o
   1   2  -2  683.13  733.48    4.94 o
   2   2   2  837.03  828.38    6.07 o
   2   2  -2  840.45  829.31    5.41 o
   3   2   2    8.20    7.83    0.41 o
   3   2  -2    3.96    2.87    0.29 o
   4   2   2   42.30   45.75    0.99 o
   4   2  -2   41.74   43.87    1.08 o
   5   2   2  255.15  242.24    2.44 o
   5   2  -2  253.03  237.95    2.61 o
   6   2   2  199.33  193.73    2.29 o
   6   2  -2  200.79  194.95    2.53 o
   7   2   2 2006.36 2041.94   11.08 o
   7   2  -2 1999.99 2078.00   13.35 o
   8   2   2 2324.21 2410.79   13.52 o
   8   2  -2 2328.68 2459.79   19.99 o
   9   2   2  315.57  307.25    3.21 o
   9   2  -2  269.23  265.77    4.24 o
  10   2   2  169.58  166.12    2.85 o
  10   2  -2  166.94  168.70    3.41 o
  11   2   2   40.95   45.45    1.38 o
  11   2  -2   52.42   55.33    1.95 o
  12   2   2   70.85   70.91    1.94 o
  12   2  -2   71.87   72.17    2.10 o
  13   2   2  384.06  383.95    3.71 o
  13   2  -2  397.36  400.43    3.96 o
  14   2   2  159.54  167.76    1.74 o
  14   2  -2  160.18  166.46    2.15 o
  15   2   2  280.50  275.49    2.54 o
  15   2  -2  268.35  259.31    2.85 o
  16   2   2    6.61    8.14    0.44 o
  16   2  -2    6.63    8.52    0.44 o
  17   2   2  332.28  330.03    2.80 o
  17   2  -2  335.35  334.85    2.83 o
  18   2   2    4.89    4.80    0.32 o
  18   2  -2    5.06    5.03    0.33 o
  19   2   2   17.65   17.86    0.53 o
  19   2  -2   20.04   20.63    0.57 o
  20   2   2  122.07  126.82    1.53 o
  20   2  -2  120.59  125.16    1.24 o
  21   2   2  173.79  188.66    1.56 o
  21   2  -2  177.29  192.44    1.48 o
  22   2   2   24.88   24.32    0.50 o
  22   2  -2   24.93   25.31    0.48 o
  23   2   2   71.70   72.50    0.92 o
  23   2  -2   75.49   74.84    0.81 o
  24   2   2   17.47   21.30    0.48 o
  24   2  -2   16.61   19.99    0.42 o
  25   2   2  109.08  113.48    1.06 o
  25   2  -2   96.40  103.71    1.10 o
  26   2   2   36.16   37.12    0.91 o
  26   2  -2   37.00   38.87    0.73 o
   0   3   2   65.67   62.25    2.83 o
   0   3  -2   65.85   63.32    2.50 o
   1   3   2  260.39  241.81    4.05 o
   1   3  -2  271.75  255.63    3.75 o
   2   3   2  213.47  208.73    3.13 o
   2   3  -2  212.89  207.06    3.68 o
   3   3   2  121.71  125.41    2.41 o
   3   3  -2  122.47  125.23    2.58 o
   4   3   2  227.74  222.18    2.88 o
   4   3  -2  218.50  208.17    2.93 o
   5   3   2  437.66  461.39    5.18 o
   5   3  -2  424.78  445.82    5.28 o
   6   3   2  250.23  260.66    3.52 o
   6   3  -2  257.08  270.85    2.93 o
   7   3   2  267.36  284.35    2.67 o
   7   3  -2  237.03  256.85    2.30 o
   8   3   2  178.73  165.08    1.83 o
   8   3  -2  193.62  180.25    1.98 o
   9   3   2  311.69  302.35    2.72 o
   9   3  -2  327.45  316.89    2.72 o
  10   3   2  150.97  147.66    1.98 o
  10   3  -2  168.78  165.50    1.90 o
  11   3   2  135.70  134.07    1.90 o
  11   3  -2  133.44  131.52    1.81 o
  12   3   2  307.89  306.83    2.98 o
  12   3  -2  316.92  315.71    3.04 o
  13   3   2  113.62  121.32    1.63 o
  13   3  -2   96.27  105.35    1.51 o
  14   3   2  400.08  378.24    3.12 o
  14   3  -2  404.74  396.73    3.45 o
  15   3   2  364.29  350.61    2.94 o
  15   3  -2  378.28  371.45    3.28 o
  16   3   2    6.55    6.59    0.35 o
  16   3  -2    6.92    7.59    0.43 o
  17   3   2  205.02  212.32    1.81 o
  17   3  -2  198.32  205.67    2.10 o
  18   3   2   17.22   21.99    0.53 o
  18   3  -2   11.36   14.60    0.50 o
  19   3   2  107.68  111.57    1.29 o
  19   3  -2  115.37  120.48    1.58 o
  20   3   2  310.97  321.17    2.27 o
  20   3  -2  311.07  323.83    2.58 o
  21   3   2    1.90    2.08    0.15 o
  21   3  -2    4.53    5.13    0.20 o
  22   3   2   38.62   38.15    0.57 o
  22   3  -2   44.08   44.58    0.59 o
  23   3   2  105.45  107.35    1.38 o
  23   3  -2   92.26   90.80    1.05 o
   0   4   2  162.42  159.92    3.17 o
   0   4  -2  183.66  172.45    3.22 o
   1   4   2   77.08   76.23    1.51 o
   1   4  -2   78.07   75.49    1.35 o
   2   4   2  138.15  131.73    2.02 o
   2   4  -2  120.58  114.55    1.65 o
   3   4   2   15.85   16.38    0.72 o
   3   4  -2   15.22   14.93    0.59 o
   4   4   2  322.52  319.66    3.40 o
   4   4  -2  323.56  323.89    2.86 o
   5   4   2   35.87   37.17    1.09 o
   5   4  -2   35.68   37.11    0.85 o
   6   4   2   53.47   55.20    1.19 o
   6   4  -2   65.47   68.38    1.31 o
   7   4   2  337.79  325.83    3.59 o
   7   4  -2  338.05  336.46    3.32 o
   8   4   2  109.77  110.16    2.09 o
   8   4  -2  100.37  102.90    1.64 o
   9   4   2  213.38  218.40    3.75 o
   9   4  -2  214.99  222.42    2.52 o
  10   4   2  431.76  415.21    4.79 o
  10   4  -2  453.71  446.48    5.04 o
  11   4   2  127.77  124.23    2.17 o
  11   4  -2  129.04  121.80    1.92 o
  12   4   2   17.81   19.33    0.78 o
  12   4  -2   26.23   26.12    0.82 o
  13   4   2   23.59   26.70    0.74 o
  13   4  -2   23.22   26.23    0.87 o
  14   4   2  148.34  153.51    2.14 o
  14   4  -2  151.04  160.04    1.94 o
  15   4   2  114.80  108.74    1.70 o
  15   4  -2  116.20  112.41    1.56 o
  16   4   2  161.40  153.70    1.72 o
  16   4  -2  162.61  158.97    1.84 o
  17   4   2   26.92   26.26    0.49 o
  17   4  -2   26.51   26.45    0.53 o
  18   4   2   82.35   81.71    1.01 o
  18   4  -2   81.42   81.73    1.07 o
  19   4   2    5.78    5.80    0.17 o
  19   4  -2    5.87    5.73    0.22 o
   0   5   2  117.75  128.02    3.11 o
   0   5  -2  101.46  108.41    2.17 o
   1   5   2    1.19    1.57    0.21 o
   1   5  -2    0.44    0.64    0.17 o
   2   5   2  305.36  329.73    4.17 o
   2   5  -2  308.18  317.61    3.58 o
   3   5   2  272.57  294.10    3.96 o
   3   5  -2  263.63  296.46    3.41 o
   4   5   2   76.42   82.52    1.74 o
   4   5  -2   82.71   89.32    1.56 o
   5   5   2  356.87  375.94    4.75 o
   5   5  -2  370.19  414.85    5.13 o
   6   5   2    8.72    8.70    0.53 o
   6   5  -2    5.11    5.44    0.46 o
   7   5   2    6.25    5.09    0.39 o
   7   5  -2    4.75    4.67    0.41 o
   8   5   2  202.95  211.51    2.32 o
   8   5  -2  205.00  202.86    2.42 o
   9   5   2   65.87   64.29    1.32 o
  10   5   2  151.97  138.57    2.06 o
  11   5   2  125.15  117.70    1.20 o
  12   5   2   34.16   34.00    0.75 o
  13   5   2   60.03   58.15    1.34 o
   1   0   3 3040.37 3178.42   18.40 o
   1   0  -3 3179.04 3185.24   18.91 o
   3   0   3  514.70  465.80    3.44 o
   3   0  -3  489.54  438.67    4.03 o
   5   0   3   76.20   69.92    1.52 o
   5   0  -3   91.08   81.96    1.73 o
   7   0   3  236.57  234.99    3.56 o
   7   0  -3  207.33  208.61    3.36 o
   9   0   3  623.09  616.36    8.14 o
   9   0  -3  596.64  564.82    9.25 o
  11   0   3  448.94  435.86    8.82 o
  11   0  -3  493.20  490.80    8.90 o
  13   0   3  320.50  294.95    7.48 o
  13   0  -3  343.45  332.43    7.46 o
  15   0   3  385.90  412.13    3.79 o
  15   0  -3  351.47  365.57    3.83 o
  17   0   3   87.21   89.45    1.48 o
  17   0  -3  109.35  110.21    1.61 o
  19   0   3  326.20  307.12    3.31 o
  19   0  -3  364.43  338.01    3.13 o
  21   0   3   34.90   31.60    1.03 o
  21   0  -3   37.28   34.18    0.75 o
  23   0   3   94.78   85.27    2.01 o
  23   0  -3   97.02   87.33    1.29 o
  25   0   3  109.59  109.00    2.00 o
  25   0  -3  110.04  108.45    1.41 o
  27   0   3   12.90   11.64    0.48 o
  27   0  -3    7.17    5.61    0.44 o
   0   1   3  334.32  335.54    3.98 o
   0   1  -3  370.33  375.14    3.44 o
   1   1   3   66.32   69.39    1.18 o
   1   1  -3   77.02   81.15    1.16 o
   2   1   3  494.28  517.36    3.64 o
   2   1  -3  497.60  521.26    3.33 o
   3   1   3 1332.86 1396.98    8.58 o
   3   1  -3 1389.71 1453.31    7.88 o
   4   1   3 1410.20 1423.61   10.25 o
   4   1  -3 1398.38 1431.42    7.82 o
   5   1   3  331.12  346.02    3.37 o
   5   1  -3  341.43  360.90    3.29 o
   6   1   3  548.05  538.13    5.21 o
   6   1  -3  520.77  520.37    4.23 o
   7   1   3  231.64  243.91    2.99 o
   7   1  -3  211.65  224.62    2.75 o
   8   1   3  149.81  145.48    2.59 o
   8   1  -3  151.06  152.40    2.13 o
   9   1   3  555.51  530.09    5.16 o
   9   1  -3  549.72  534.90    4.54 o
  10   1   3  130.69  127.53    2.36 o
  10   1  -3  137.51  140.60    2.15 o
  11   1   3  119.24  115.08    2.31 o
  11   1  -3  110.90  109.05    2.18 o
  12   1   3  415.51  429.44    4.94 o
  12   1  -3  416.82  441.88    4.82 o
  13   1   3  112.95  108.52    2.38 o
  13   1  -3  105.51   99.32    2.34 o
  14   1   3  191.93  208.73    1.98 o
  14   1  -3  189.57  202.18    1.98 o
  15   1   3  114.12  107.94    1.23 o
  15   1  -3  132.90  125.02    1.19 o
  16   1   3   53.35   52.23    0.92 o
  16   1  -3   43.67   42.63    0.72 o
  17   1   3  110.84  113.56    1.35 o
  17   1  -3  123.72  124.87    1.23 o
  18   1   3  428.81  413.49    2.96 o
  18   1  -3  431.76  411.62    2.49 o
  19   1   3   67.10   58.66    0.90 o
  19   1  -3   63.57   55.45    0.78 o
  20   1   3   86.85   86.34    1.02 o
  20   1  -3   96.80   95.77    1.04 o
  21   1   3   33.89   30.43    0.62 o
  21   1  -3   42.01   37.61    0.68 o
  22   1   3   16.30   16.46    0.47 o
  22   1  -3   13.76   14.68    0.38 o
  23   1   3   13.66   12.57    0.42 o
  23   1  -3   16.64   16.01    0.40 o
  24   1   3  105.38  105.83    1.21 o
  24   1  -3  102.55  101.49    1.01 o
  25   1   3   86.73   84.23    0.96 o
  25   1  -3   83.62   81.65    1.01 o
  26   1   3   69.10   67.41    0.94 o
  26   1  -3   68.28   66.83    0.92 o
   0   2   3   17.91   17.45    1.12 o
   0   2  -3    9.02    8.87    0.75 o
   1   2   3  323.30  323.75    3.29 o
   1   2  -3  323.46  321.12    3.20 o
   2   2   3  523.78  542.57    5.06 o
   2   2  -3  540.10  558.32    4.51 o
   3   2   3   47.69   58.38    1.30 o
   3   2  -3   46.29   55.24    1.29 o
   4   2   3  135.18  150.48    2.16 o
   4   2  -3  163.80  178.20    2.44 o
   5   2   3  104.25  107.03    1.93 o
   5   2  -3  102.02  102.36    1.98 o
   6   2   3    9.38    8.44    0.56 o
   6   2  -3   14.23   11.99    0.74 o
   7   2   3   42.37   51.57    1.43 o
   7   2  -3   42.27   51.00    1.53 o
   8   2   3  484.18  514.17    5.07 o
   8   2  -3  452.89  476.76    6.25 o
   9   2   3  191.85  192.94    3.42 o
   9   2  -3  190.43  189.22    3.20 o
  10   2   3   57.82   58.74    2.12 o
  10   2  -3   60.83   66.13    1.87 o
  11   2   3   71.83   78.10    1.37 o
  11   2  -3   72.10   78.77    1.38 o
  12   2   3  169.18  165.35    2.18 o
  12   2  -3  183.44  183.37    2.23 o
  13   2   3   91.45   85.68    1.47 o
  13   2  -3   90.90   85.58    1.45 o
  14   2   3   97.70   97.56    1.49 o
  14   2  -3   78.42   76.94    1.33 o
  15   2   3  138.09  143.65    1.71 o
  15   2  -3  137.44  143.09    1.87 o
  16   2   3  291.91  296.14    2.45 o
  16   2  -3  316.18  317.89    2.93 o
  17   2   3  500.97  499.91    3.21 o
  17   2  -3  501.79  505.13    3.38 o
  18   2   3  150.00  149.38    1.51 o
  18   2  -3  174.77  175.81    1.65 o
  19   2   3    9.31   10.14    0.31 o
  19   2  -3    9.17    9.69    0.31 o
  20   2   3  109.47  110.76    1.06 o
  20   2  -3   88.21   87.79    0.92 o
  21   2   3   99.93  101.45    0.92 o
  21   2  -3  100.17  100.76    1.01 o
  22   2   3  143.10  152.85    1.17 o
  22   2  -3  144.63  158.57    1.44 o
  23   2   3   61.84   57.40    0.74 o
  23   2  -3   61.30   57.93    0.75 o
  24   2   3   90.11   91.34    0.96 o
  24   2  -3   97.96   99.82    0.95 o
  25   2   3    0.78    0.86    0.22 o
  25   2  -3    0.76    0.49    0.10 o
   0   3   3  475.96  471.18    5.47 o
   0   3  -3  476.92  482.35    4.80 o
   1   3   3  459.77  436.51    3.71 o
   1   3  -3  430.81  414.58    3.13 o
   2   3   3   11.67   10.74    0.52 o
   2   3  -3   17.94   17.74    0.63 o
   3   3   3  557.41  562.08    4.20 o
   3   3  -3  567.75  575.14    3.79 o
   4   3   3   78.01   73.27    1.38 o
   4   3  -3   93.82   88.40    1.33 o
   5   3   3  529.97  534.71    4.05 o
   5   3  -3  523.38  524.51    3.86 o
   6   3   3   15.27   14.99    0.59 o
   6   3  -3   19.17   19.28    0.65 o
   7   3   3   34.69   33.89    0.87 o
   7   3  -3   29.53   27.76    0.72 o
   8   3   3   78.08   77.54    1.41 o
   8   3  -3   74.82   75.69    1.40 o
   9   3   3   36.01   31.82    1.02 o
   9   3  -3   46.40   42.98    1.08 o
  10   3   3  226.99  231.91    2.35 o
  10   3  -3  219.65  232.59    2.68 o
  11   3   3  701.36  691.07    5.00 o
  11   3  -3  703.13  705.05    4.59 o
  12   3   3   87.08   85.55    1.46 o
  12   3  -3   77.66   76.97    1.29 o
  13   3   3  243.05  234.08    2.57 o
  13   3  -3  226.30  228.27    2.43 o
  14   3   3  251.36  237.43    2.57 o
  14   3  -3  273.26  269.82    2.50 o
  15   3   3    2.01    2.48    0.22 o
  15   3  -3    4.95    6.13    0.39 o
  16   3   3   33.70   38.36    0.67 o
  16   3  -3   41.53   47.51    0.89 o
  17   3   3  256.12  264.43    2.02 o
  17   3  -3  270.82  283.49    2.50 o
  18   3   3   22.16   24.13    0.48 o
  18   3  -3   15.96   17.93    0.44 o
  19   3   3  165.27  164.86    1.41 o
  19   3  -3  150.83  151.32    1.30 o
  20   3   3  181.59  175.62    1.30 o
  20   3  -3  192.08  188.59    1.62 o
  21   3   3  326.09  323.16    2.21 o
  21   3  -3  311.62  320.83    2.49 o
  22   3   3   11.42   12.58    0.47 o
  22   3  -3   11.54   12.23    0.34 o
   0   4   3  762.11  782.89    9.31 o
   0   4  -3  761.55  751.64    9.32 o
   1   4   3  736.90  728.58    6.09 o
   1   4  -3  738.71  692.28    5.84 o
   2   4   3    1.63    1.22    0.26 o
   2   4  -3    1.37    1.30    0.26 o
   3   4   3  119.10  123.32    2.01 o
   3   4  -3   94.32  101.18    2.04 o
   4   4   3  268.10  262.48    3.04 o
   4   4  -3  265.57  269.29    3.64 o
   5   4   3  506.91  497.15    4.75 o
   5   4  -3  517.76  523.00    5.69 o
   6   4   3   43.01   46.80    1.25 o
   6   4  -3   43.03   46.04    1.12 o
   7   4   3   85.96   81.80    1.68 o
   7   4  -3   90.34   89.13    1.66 o
   8   4   3    4.37    4.41    0.39 o
   8   4  -3    4.33    4.20    0.30 o
   9   4   3  231.42  220.80    3.54 o
   9   4  -3  221.07  216.07    2.65 o
  10   4   3   70.37   67.84    1.45 o
  10   4  -3   70.76   75.49    1.56 o
  11   4   3  160.59  156.03    1.94 o
  11   4  -3  154.60  149.42    2.20 o
  12   4   3   50.00   49.07    0.96 o
  12   4  -3   49.90   45.03    0.98 o
  13   4   3   36.73   36.30    0.63 o
  13   4  -3   46.83   46.29    1.08 o
  14   4   3   90.76   88.76    0.91 o
  14   4  -3   90.46   89.89    1.49 o
  15   4   3  269.63  252.24    2.10 o
  15   4  -3  272.18  248.54    2.72 o
  16   4   3   46.45   43.50    0.64 o
  16   4  -3   47.35   43.33    0.84 o
  17   4   3   90.53   92.17    1.22 o
  17   4  -3   77.24   77.86    1.00 o
  18   4   3   42.09   39.28    0.57 o
  18   4  -3   42.36   39.19    0.67 o
   0   5   3  143.28  149.57    2.29 o
   0   5  -3  155.81  153.13    2.50 o
   1   5   3   88.93   92.60    1.49 o
   1   5  -3   90.17   91.83    1.29 o
   2   5   3   38.71   38.43    1.03 o
   2   5  -3   30.14   29.98    0.68 o
   3   5   3    4.31    3.88    0.34 o
   3   5  -3    6.96    6.53    0.37 o
   4   5   3  203.95  224.81    3.10 o
   4   5  -3  194.89  211.75    3.19 o
   5   5   3   44.89   48.98    1.16 o
   5   5  -3   36.08   37.75    1.10 o
   6   5   3  125.29  139.09    2.15 o
   6   5  -3  133.81  141.71    2.33 o
   7   5   3  153.05  156.57    1.78 o
   7   5  -3  153.89  147.96    2.33 o
   8   5   3   58.25   58.79    1.08 o
   8   5  -3   64.22   65.90    1.34 o
   9   5   3    7.81    8.27    0.35 o
   9   5  -3   11.87   12.25    0.72 o
  10   5  -3   71.80   66.44    1.69 o
   0   0   4 3269.97 3571.60   37.70 o
   0   0  -4 3341.84 3590.93   38.58 o
   2   0   4   83.53   81.71    3.23 o
   2   0  -4   65.83   68.37    1.61 o
   4   0   4   80.09   81.46    3.30 o
   4   0  -4  107.11  110.36    2.74 o
   6   0   4 1634.49 1665.33   17.55 o
   6   0  -4 1669.11 1711.79   18.30 o
   8   0   4 1384.52 1371.80   19.39 o
   8   0  -4 1380.72 1389.49   19.77 o
  10   0   4  703.70  698.79   10.27 o
  10   0  -4  704.98  708.16   13.24 o
  12   0   4  501.82  495.19    4.60 o
  12   0  -4  478.69  472.44    3.87 o
  14   0   4  614.07  612.64    5.41 o
  14   0  -4  637.45  631.57    4.40 o
  16   0   4  253.81  263.18    3.33 o
  16   0  -4  278.14  286.31    2.46 o
  18   0   4  136.92  136.04    2.24 o
  18   0  -4  148.92  144.33    1.91 o
  20   0   4   50.21   53.02    1.16 o
  20   0  -4   55.29   55.82    1.04 o
  22   0   4  283.90  281.19    2.88 o
  22   0  -4  261.14  253.81    2.38 o
  24   0   4  134.88  134.99    2.33 o
  24   0  -4  141.54  136.82    1.82 o
   0   1   4    0.47    0.62    0.24 <
   0   1  -4    2.55    1.60    0.38 o
   1   1   4   40.83   45.28    1.15 o
   1   1  -4   44.86   50.13    1.22 o
   2   1   4  351.51  348.44    3.34 o
   2   1  -4  385.36  382.24    3.49 o
   3   1   4    8.42    9.65    0.52 o
   3   1  -4    4.43    4.52    0.38 o
   4   1   4  164.14  175.39    2.66 o
   4   1  -4  179.10  190.91    2.51 o
   5   1   4  425.00  417.43    4.12 o
   5   1  -4  455.63  457.55    4.46 o
   6   1   4  747.55  720.67    7.63 o
   6   1  -4  738.43  718.37    5.76 o
   7   1   4  142.46  135.96    2.93 o
   7   1  -4  146.99  142.53    2.26 o
   8   1   4   91.85   87.88    2.38 o
   8   1  -4  106.66  108.09    2.27 o
   9   1   4   10.46    8.83    0.73 o
   9   1  -4   15.18   12.91    0.75 o
  10   1   4  295.22  291.55    4.08 o
  10   1  -4  289.02  291.78    3.77 o
  11   1   4  228.02  224.65    1.72 o
  11   1  -4  203.07  202.88    1.83 o
  12   1   4  795.78  782.18    3.88 o
  12   1  -4  805.93  794.24    3.88 o
  13   1   4  334.71  321.00    2.15 o
  13   1  -4  333.63  315.92    2.05 o
  14   1   4  269.40  266.89    1.92 o
  14   1  -4  296.93  294.17    2.31 o
  15   1   4  462.09  432.32    2.49 o
  15   1  -4  497.17  469.94    2.86 o
  16   1   4   92.98   93.05    1.08 o
  16   1  -4   94.49   93.23    1.11 o
  17   1   4   18.70   17.10    0.46 o
  17   1  -4   15.67   14.03    0.43 o
  18   1   4   66.49   70.73    1.04 o
  18   1  -4   59.42   63.03    0.84 o
  19   1   4  151.23  144.12    1.47 o
  19   1  -4  146.69  138.40    1.14 o
  20   1   4   83.04   90.91    1.17 o
  20   1  -4   96.08  103.59    0.98 o
  21   1   4   56.84   57.65    0.87 o
  21   1  -4   59.91   60.35    0.82 o
  22   1   4  183.17  180.43    1.49 o
  22   1  -4  194.28  190.27    1.54 o
  23   1   4   20.21   21.05    0.52 o
  23   1  -4   17.87   18.68    0.41 o
  24   1   4   41.23   40.14    0.67 o
  24   1  -4   34.10   33.22    0.53 o
  25   1   4   13.96   14.12    0.37 o
  25   1  -4   19.87   19.76    0.62 o
   0   2   4  289.17  312.18    5.77 o
   0   2  -4  289.96  321.25    5.25 o
   1   2   4  342.11  360.08    4.10 o
   1   2  -4  374.65  401.07    3.99 o
   2   2   4  599.74  592.40    5.18 o
   2   2  -4  599.52  599.33    5.32 o
   3   2   4  432.31  421.31    4.81 o
   3   2  -4  417.02  398.77    4.20 o
   4   2   4   34.18   36.15    1.32 o
   4   2  -4   34.10   35.40    1.26 o
   5   2   4  149.60  148.68    2.54 o
   5   2  -4  126.11  122.43    2.41 o
   6   2   4   56.87   55.89    1.49 o
   6   2  -4   55.75   52.88    1.56 o
   7   2   4  544.64  540.61    3.86 o
   7   2  -4  559.98  557.47    4.41 o
   8   2   4  298.68  297.21    2.65 o
   8   2  -4  299.37  292.79    2.69 o
   9   2   4  586.61  579.95    3.86 o
   9   2  -4  572.88  552.65    3.88 o
  10   2   4  268.09  263.70    2.30 o
  10   2  -4  266.39  262.03    2.45 o
  11   2   4  204.14  213.26    2.10 o
  11   2  -4  208.45  220.93    2.17 o
  12   2   4   67.30   62.14    1.00 o
  12   2  -4   68.01   64.97    1.13 o
  13   2   4   42.48   46.99    0.99 o
  13   2  -4   55.51   62.33    1.11 o
  14   2   4   70.99   65.78    1.19 o
  14   2  -4   73.47   70.55    1.04 o
  15   2   4  288.36  279.09    2.46 o
  15   2  -4  271.29  262.75    2.14 o
  16   2   4    9.31   10.64    0.34 o
  16   2  -4    8.92   10.19    0.35 o
  17   2   4  387.94  389.39    2.36 o
  17   2  -4  394.82  395.44    2.63 o
  18   2   4  236.80  236.74    1.64 o
  18   2  -4  235.21  236.66    1.81 o
  19   2   4   22.60   22.81    0.42 o
  19   2  -4   33.97   35.61    0.61 o
  20   2   4   28.50   28.37    0.49 o
  20   2  -4   29.71   30.09    0.53 o
  21   2   4  139.82  145.85    1.33 o
  21   2  -4  144.34  150.92    1.27 o
  22   2   4   10.08    8.33    0.28 o
  22   2  -4   10.20    8.92    0.27 o
  23   2   4  185.23  183.71    1.60 o
  23   2  -4  178.91  173.05    1.39 o
   0   3   4  294.08  309.36    4.82 o
   0   3  -4  318.61  330.62    4.83 o
   1   3   4  182.85  185.50    2.55 o
   1   3  -4  174.66  174.29    2.21 o
   2   3   4  280.95  277.91    2.79 o
   2   3  -4  280.64  277.71    2.76 o
   3   3   4  242.99  248.36    2.40 o
   3   3  -4  271.27  276.70    2.98 o
   4   3   4  597.01  602.62    4.17 o
   4   3  -4  564.84  573.04    4.85 o
   5   3   4  712.86  705.44    5.05 o
   5   3  -4  704.32  685.57    5.48 o
   6   3   4   24.88   22.31    0.74 o
   6   3  -4   22.92   20.88    0.84 o
   7   3   4  171.97  167.68    1.95 o
   7   3  -4  153.35  148.72    2.26 o
   8   3   4   45.97   46.48    1.06 o
   8   3  -4   56.68   57.41    1.38 o
   9   3   4  130.00  126.06    1.94 o
   9   3  -4  134.32  134.74    2.24 o
  10   3   4    5.87    6.15    0.36 o
  10   3  -4    2.82    2.71    0.31 o
  11   3   4  257.49  255.27    2.28 o
  11   3  -4  256.61  262.34    2.90 o
  12   3   4   10.55   11.62    0.44 o
  12   3  -4    8.73    9.19    0.57 o
  13   3   4   56.66   54.38    0.87 o
  13   3  -4   64.96   62.61    1.35 o
  14   3   4   41.13   41.34    0.73 o
  14   3  -4   34.11   34.93    0.96 o
  15   3   4   96.45   98.96    1.15 o
  15   3  -4   95.38   97.29    1.26 o
  16   3   4   30.66   31.70    0.59 o
  16   3  -4   27.49   29.02    0.59 o
  17   3   4   50.88   50.97    0.72 o
  17   3  -4   44.69   43.78    0.74 o
  18   3   4   21.68   23.82    0.45 o
  18   3  -4   19.21   20.93    0.47 o
  19   3   4   82.71   84.67    0.77 o
  19   3  -4   87.19   87.71    1.06 o
  20   3   4   86.37   87.01    0.91 o
  20   3  -4   86.40   89.17    0.88 o
  21   3   4   24.51   24.97    0.93 o
  21   3  -4   29.93   31.23    0.72 o
   0   4   4  255.33  289.71    4.38 o
   0   4  -4  252.27  268.05    4.40 o
   1   4   4   59.59   65.50    1.25 o
   1   4  -4   60.17   61.54    1.31 o
   2   4   4   42.13   45.36    1.02 o
   2   4  -4   41.33   41.84    1.05 o
   3   4   4   10.59   10.36    0.57 o
   3   4  -4   10.60   10.62    0.53 o
   4   4   4  118.15  117.35    1.85 o
   4   4  -4  121.67  120.31    2.06 o
   5   4   4    7.47    7.36    0.38 o
   5   4  -4    7.31    7.40    0.42 o
   6   4   4   45.15   44.37    0.93 o
   6   4  -4   39.13   40.00    0.96 o
   7   4   4   10.23    9.08    0.36 o
   7   4  -4   10.55   11.23    0.49 o
   8   4   4   71.92   69.15    1.00 o
   8   4  -4   61.70   61.58    1.37 o
   9   4   4   15.07   14.48    0.43 o
   9   4  -4   15.02   14.99    0.82 o
  10   4   4   65.62   67.82    1.04 o
  10   4  -4   67.64   65.92    1.72 o
  11   4   4   13.20   13.31    0.44 o
  11   4  -4   13.34   13.94    0.56 o
  12   4   4   34.96   33.27    0.68 o
  12   4  -4   42.17   40.92    0.94 o
  13   4   4   25.62   22.67    0.47 o
  13   4  -4   26.11   23.74    0.66 o
  14   4   4  223.88  218.86    1.63 o
  14   4  -4  215.57  213.40    2.96 o
  15   4   4   44.85   41.59    0.56 o
  15   4  -4   45.60   43.59    1.01 o
  16   4   4   44.16   39.77    0.56 o
  16   4  -4   36.39   33.29    0.77 o
   0   5   4  213.80  180.02    3.30 o
   0   5  -4  194.09  194.89    2.59 o
   1   5   4   45.13   44.14    1.34 o
   1   5  -4   47.13   51.30    0.75 o
   2   5   4  127.36  123.31    2.60 o
   2   5  -4  128.56  123.50    1.91 o
   3   5   4   58.99   59.51    1.63 o
   3   5  -4   51.33   52.29    1.11 o
   4   5   4   71.10   75.70    1.86 o
   4   5  -4   81.21   85.16    1.47 o
   5   5   4  152.38  162.01    3.07 o
   5   5  -4  145.51  146.04    2.07 o
   6   5   4   51.28   55.77    1.45 o
   6   5  -4   45.85   45.58    0.94 o
   1   0   5   98.34  105.18    4.28 o
   1   0  -5  104.58  114.57    3.77 o
   3   0   5  300.20  268.88    7.17 o
   3   0  -5  290.77  262.95    5.91 o
   5   0   5  164.26  170.58    5.68 o
   5   0  -5  196.85  199.73    5.24 o
   7   0   5  811.98  769.83    5.92 o
   7   0  -5  745.66  710.63    5.51 o
   9   0   5 2724.92 2642.45   13.85 o
   9   0  -5 2754.37 2680.46   12.15 o
  11   0   5  839.63  815.48    4.72 o
  11   0  -5  908.85  866.48    5.27 o
  13   0   5   98.68   95.86    1.70 o
  13   0  -5   74.95   72.10    1.23 o
  15   0   5  450.99  449.12    4.20 o
  15   0  -5  444.27  443.10    3.45 o
  17   0   5   32.94   29.98    0.73 o
  17   0  -5   38.53   34.04    0.76 o
  19   0   5  156.35  151.61    2.03 o
  19   0  -5  167.45  162.34    1.85 o
  21   0   5   15.73   16.28    0.62 o
  21   0  -5   10.73    9.84    0.41 o
  23   0   5   40.41   39.42    0.98 o
  23   0  -5   42.97   42.32    1.04 o
   0   1   5  103.78  103.00    3.35 o
   0   1  -5  117.76  116.57    3.32 o
   1   1   5   19.37   18.63    1.00 o
   1   1  -5   12.54   11.59    0.74 o
   2   1   5  110.88  112.69    2.50 o
   2   1  -5  103.58  104.34    2.23 o
   3   1   5  552.74  534.61    7.64 o
   3   1  -5  545.48  546.12    6.54 o
   4   1   5  702.26  722.95    7.81 o
   4   1  -5  710.33  744.87    7.92 o
   5   1   5  331.13  334.41    3.33 o
   5   1  -5  327.99  335.78    3.09 o
   6   1   5  480.90  488.48    3.22 o
   6   1  -5  452.98  459.86    3.40 o
   7   1   5  499.76  481.05    3.21 o
   7   1  -5  509.57  498.14    3.23 o
   8   1   5  102.74  101.50    1.22 o
   8   1  -5   85.41   83.54    1.12 o
   9   1   5  144.53  141.85    1.41 o
   9   1  -5  136.99  134.84    1.47 o
  10   1   5  835.73  836.49    4.56 o
  10   1  -5  877.09  893.91    4.48 o
  11   1   5  264.10  259.41    2.10 o
  11   1  -5  265.62  267.36    2.12 o
  12   1   5  354.79  348.72    2.69 o
  12   1  -5  336.09  334.12    2.32 o
  13   1   5  677.10  673.73    4.15 o
  13   1  -5  683.15  683.02    3.89 o
  14   1   5  193.40  199.86    1.91 o
  14   1  -5  179.93  185.10    1.61 o
  15   1   5   29.72   29.28    0.63 o
  15   1  -5   32.15   31.95    0.59 o
  16   1   5   17.05   17.33    0.49 o
  16   1  -5   22.55   22.65    0.45 o
  17   1   5    4.93    4.94    0.23 o
  17   1  -5    8.31    8.17    0.29 o
  18   1   5  104.58  105.70    1.09 o
  18   1  -5  100.77  101.87    0.95 o
  19   1   5  100.37  100.72    1.09 o
  19   1  -5   92.55   89.93    0.90 o
  20   1   5  122.38  127.44    1.20 o
  20   1  -5  123.83  128.25    1.10 o
  21   1   5  132.15  129.76    1.12 o
  21   1  -5  131.59  127.87    1.19 o
  22   1   5   62.16   64.45    0.84 o
  22   1  -5   57.64   61.60    0.75 o
  23   1   5   62.63   61.63    1.22 o
  23   1  -5   59.18   56.72    1.18 o
   0   2   5   79.26   74.18    2.37 o
   0   2  -5   70.03   66.99    1.94 o
   1   2   5    4.39    4.35    0.38 o
   1   2  -5    4.51    5.26    0.50 o
   2   2   5  243.46  253.05    2.59 o
   2   2  -5  242.73  242.92    3.20 o
   3   2   5  277.46  281.78    2.75 o
   3   2  -5  275.78  267.66    3.13 o
   4   2   5   15.09   14.93    0.60 o
   4   2  -5   22.11   22.99    0.74 o
   5   2   5    6.48    7.26    0.38 o
   5   2  -5    6.50    7.23    0.47 o
   6   2   5  167.77  166.51    1.89 o
   6   2  -5  192.44  191.47    2.26 o
   7   2   5  378.52  364.67    2.86 o
   7   2  -5  380.73  366.71    3.02 o
   8   2   5  834.19  830.80    4.99 o
   8   2  -5  824.28  822.20    5.10 o
   9   2   5  428.13  431.95    3.05 o
   9   2  -5  425.68  428.99    3.96 o
  10   2   5  152.99  152.95    1.74 o
  10   2  -5  133.60  132.20    1.86 o
  11   2   5   57.03   54.60    0.87 o
  11   2  -5   56.15   54.14    1.01 o
  12   2   5   95.89   98.86    1.14 o
  12   2  -5  116.75  121.63    1.67 o
  13   2   5  102.92  100.63    1.29 o
  13   2  -5  104.41  105.30    1.40 o
  14   2   5   85.19   89.58    1.19 o
  14   2  -5   78.08   83.90    1.23 o
  15   2   5   31.54   35.84    0.66 o
  15   2  -5   31.33   35.18    0.66 o
  16   2   5  163.84  162.36    1.74 o
  16   2  -5  164.29  162.79    1.39 o
  17   2   5   29.36   32.46    0.63 o
  17   2  -5   28.86   32.46    0.54 o
  18   2   5   66.93   66.49    0.82 o
  18   2  -5   78.48   78.08    0.83 o
  19   2   5   73.71   75.08    0.81 o
  19   2  -5   74.11   75.68    0.72 o
  20   2   5   39.59   41.35    0.69 o
  20   2  -5   37.82   39.50    0.57 o
  21   2   5   47.73   49.45    0.68 o
  21   2  -5   47.96   48.44    0.67 o
   0   3   5   27.84   33.29    2.06 o
   0   3  -5   23.20   23.48    1.75 o
   1   3   5  111.80  112.53    1.81 o
   1   3  -5  111.56  117.17    2.44 o
   2   3   5    5.60    5.52    0.41 o
   2   3  -5    9.90    9.98    0.68 o
   3   3   5   41.66   48.72    1.03 o
   3   3  -5   43.50   50.89    1.55 o
   4   3   5  111.76  112.74    1.49 o
   4   3  -5  115.84  118.71    2.11 o
   5   3   5  117.43  122.23    1.57 o
   5   3  -5  111.94  116.90    2.02 o
   6   3   5  177.53  172.50    1.85 o
   6   3  -5  180.44  173.23    2.29 o
   7   3   5   64.87   60.22    0.95 o
   7   3  -5   71.59   65.13    1.21 o
   8   3   5   39.21   40.88    0.77 o
   8   3  -5   44.21   46.37    1.11 o
   9   3   5   45.39   45.15    0.74 o
   9   3  -5   38.30   37.90    0.89 o
  10   3   5   80.47   77.57    0.92 o
  10   3  -5   69.44   67.73    1.06 o
  11   3   5  179.55  175.84    1.46 o
  11   3  -5  166.71  163.70    1.73 o
  12   3   5  114.36  107.01    1.05 o
  12   3  -5  113.35  107.06    1.20 o
  13   3   5   57.50   64.47    0.76 o
  13   3  -5   55.18   62.22    0.92 o
  14   3   5  104.46  104.01    0.96 o
  14   3  -5  114.26  115.54    1.40 o
  15   3   5    0.16    0.22    0.09 <
  15   3  -5    0.15    0.43    0.11 o
  16   3   5    8.35    7.78    0.25 o
  16   3  -5   11.66   11.69    0.31 o
  17   3   5  120.02  122.76    0.95 o
  17   3  -5  126.31  129.91    0.95 o
  18   3   5   14.64   14.70    0.28 o
  18   3  -5   14.60   14.90    0.30 o
   0   4   5  165.77  179.41    4.42 o
   0   4  -5  165.24  159.67    2.81 o
   1   4   5  148.60  163.95    2.96 o
   1   4  -5  142.78  151.19    1.91 o
   2   4   5   27.84   28.76    0.71 o
   2   4  -5   27.14   28.61    0.90 o
   3   4   5   61.45   58.90    1.17 o
   3   4  -5   69.78   73.29    1.75 o
   4   4   5   95.15   91.60    1.49 o
   4   4  -5   93.93   99.94    2.06 o
   5   4   5  134.49  119.73    1.73 o
   5   4  -5  133.69  125.70    1.96 o
   6   4   5   11.55   10.71    0.39 o
   6   4  -5   11.73   10.84    0.42 o
   7   4   5   29.67   28.90    0.56 o
   7   4  -5   26.58   26.80    0.56 o
   8   4   5   98.04   89.52    0.93 o
   8   4  -5   97.73   94.03    1.25 o
   9   4   5  113.39  109.43    1.13 o
   9   4  -5  108.38  106.19    1.27 o
  10   4   5   87.35   85.09    0.92 o
  10   4  -5   86.53   85.74    1.07 o
  11   4   5   84.60   81.69    1.36 o
  11   4  -5   72.21   68.26    0.88 o
  12   4   5    4.82    5.42    0.18 o
  12   4  -5    4.62    4.83    0.24 o
  13   4   5   14.50   12.60    0.59 o
  13   4  -5   14.62   13.44    0.66 o
   0   0   6  958.43  961.59    7.87 o
   0   0  -6  920.42  918.44    7.47 o
   2   0   6  417.07  416.36    3.33 o
   2   0  -6  373.00  371.75    2.75 o
   4   0   6  386.77  379.50    3.15 o
   4   0  -6  390.44  389.19    3.46 o
   6   0   6  367.38  375.93    4.26 o
   6   0  -6  386.55  403.26    3.29 o
   8   0   6  356.04  348.58    3.26 o
   8   0  -6  336.77  337.06    2.93 o
  10   0   6 1147.05 1162.97    8.38 o
  10   0  -6 1122.74 1146.04    6.94 o
  12   0   6   34.07   34.52    0.96 o
  12   0  -6   23.20   24.70    0.69 o
  14   0   6  318.97  327.65    3.08 o
  14   0  -6  352.96  359.34    2.77 o
  16   0   6  698.51  722.17    5.92 o
  16   0  -6  674.14  699.67    5.22 o
  18   0   6  298.57  297.58    3.29 o
  18   0  -6  263.98  272.58    2.08 o
  20   0   6   58.53   56.47    1.10 o
  20   0  -6   70.37   72.05    1.45 o
   0   1   6  245.35  252.89    2.68 o
   0   1  -6  233.76  241.98    3.11 o
   1   1   6   28.05   29.08    0.62 o
   1   1  -6   37.21   37.59    0.72 o
   2   1   6    4.62    3.59    0.23 o
   2   1  -6    2.75    2.09    0.19 o
   3   1   6  152.43  140.30    1.33 o
   3   1  -6  132.67  121.89    1.32 o
   4   1   6  232.58  229.46    1.96 o
   4   1  -6  209.42  206.73    1.80 o
   5   1   6  510.00  500.71    3.05 o
   5   1  -6  518.88  510.39    3.22 o
   6   1   6  621.20  625.12    3.56 o
   6   1  -6  607.42  607.57    3.46 o
   7   1   6  147.29  142.74    1.35 o
   7   1  -6  168.14  160.80    1.56 o
   8   1   6  137.02  133.85    1.30 o
   8   1  -6  156.87  154.35    1.44 o
   9   1   6   21.23   20.72    0.51 o
   9   1  -6   24.63   25.77    0.55 o
  10   1   6   25.49   25.41    0.59 o
  10   1  -6   29.28   30.71    0.57 o
  11   1   6  297.83  293.58    2.26 o
  11   1  -6  277.96  277.82    1.83 o
  12   1   6  525.27  529.02    3.46 o
  12   1  -6  520.15  531.77    2.98 o
  13   1   6    1.54    1.72    0.17 o
  13   1  -6    2.23    3.01    0.19 o
  14   1   6   18.39   18.36    0.47 o
  14   1  -6   13.10   13.34    0.35 o
  15   1   6  224.35  224.56    1.95 o
  15   1  -6  243.24  245.12    1.93 o
  16   1   6    2.65    2.27    0.18 o
  16   1  -6    2.44    2.44    0.16 o
  17   1   6   15.13   15.50    0.44 o
  17   1  -6   10.35   10.84    0.29 o
  18   1   6   50.16   49.75    0.75 o
  18   1  -6   48.09   46.53    0.62 o
  19   1   6   17.59   17.55    0.39 o
  19   1  -6   18.91   19.47    0.38 o
  20   1   6   51.07   51.61    0.78 o
  20   1  -6   43.16   44.45    0.71 o
   0   2   6  176.55  175.62    2.23 o
   0   2  -6  176.28  173.05    2.94 o
   1   2   6  287.76  293.45    2.27 o
   1   2  -6  270.18  282.50    2.76 o
   2   2   6    2.59    1.65    0.19 o
   2   2  -6    2.31    1.86    0.26 o
   3   2   6  119.69  106.82    1.23 o
   3   2  -6  132.91  120.04    1.46 o
   4   2   6   29.79   26.97    0.69 o
   4   2  -6   29.47   27.12    0.73 o
   5   2   6   38.75   43.73    0.95 o
   5   2  -6   26.71   31.74    0.82 o
   6   2   6   90.76   86.60    1.36 o
   6   2  -6   90.01   84.42    1.16 o
   7   2   6  479.03  493.58    3.51 o
   7   2  -6  474.47  498.45    3.33 o
   8   2   6   18.78   16.85    0.47 o
   8   2  -6   17.46   15.17    0.47 o
   9   2   6  362.46  360.20    2.35 o
   9   2  -6  350.08  351.67    2.55 o
  10   2   6   61.24   62.29    0.80 o
  10   2  -6   61.68   64.37    0.84 o
  11   2   6   86.93   89.69    1.02 o
  11   2  -6   91.52   96.83    1.05 o
  12   2   6   38.47   38.12    0.66 o
  12   2  -6   38.31   39.14    0.62 o
  13   2   6   81.54   82.57    0.90 o
  13   2  -6   89.01   91.42    0.86 o
  14   2   6   54.38   55.07    0.73 o
  14   2  -6   55.74   56.33    0.62 o
  15   2   6  116.98  113.42    1.08 o
  15   2  -6  106.44  102.90    0.94 o
  16   2   6   49.31   49.38    0.63 o
  16   2  -6   49.35   49.82    0.62 o
  17   2   6  102.01  103.97    0.85 o
  17   2  -6   92.58   93.62    0.73 o
  18   2   6    6.31    6.47    0.24 o
  18   2  -6    6.75    6.74    0.22 o
   0   3   6  133.25  142.74    2.80 o
   0   3  -6  149.39  160.25    3.00 o
   1   3   6   53.20   52.65    0.90 o
   1   3  -6   51.88   53.79    1.03 o
   2   3   6  132.04  135.01    1.53 o
   2   3  -6  144.03  149.35    1.83 o
   3   3   6   31.89   33.32    0.70 o
   3   3  -6   29.00   31.06    0.69 o
   4   3   6   12.70   12.34    0.42 o
   4   3  -6    8.82    9.29    0.41 o
   5   3   6  216.45  214.26    2.19 o
   5   3  -6  204.06  205.51    2.12 o
   6   3   6    2.25    2.51    0.19 o
   6   3  -6    4.44    4.70    0.29 o
   7   3   6  150.26  146.22    1.39 o
   7   3  -6  142.53  139.99    1.37 o
   8   3   6   56.91   56.19    0.78 o
   8   3  -6   63.01   63.14    0.77 o
   9   3   6   55.49   58.62    0.72 o
   9   3  -6   64.39   68.62    0.75 o
  10   3   6    2.17    2.62    0.17 o
  10   3  -6    1.08    1.70    0.13 o
  11   3   6  166.48  162.60    1.49 o
  11   3  -6  168.41  167.57    1.22 o
  12   3   6   89.22   87.07    0.88 o
  12   3  -6   91.36   88.62    0.78 o
  13   3   6  149.30  149.04    1.42 o
  13   3  -6  142.87  136.68    1.30 o
  14   3   6   37.80   35.85    0.54 o
  14   3  -6   36.88   33.59    0.57 o
  15   3   6   49.95   52.76    1.01 o
  15   3  -6   40.22   44.54    0.74 o
   0   4   6   57.00   61.59    1.27 o
   0   4  -6   73.33   72.26    1.37 o
   1   4   6   84.16   91.39    1.14 o
   1   4  -6   86.48   93.84    1.77 o
   2   4   6  111.01  105.61    1.10 o
   2   4  -6  116.42  100.45    1.53 o
   3   4   6   20.77   20.89    0.46 o
   3   4  -6   19.59   20.20    0.41 o
   4   4   6   88.69   87.20    0.84 o
   4   4  -6   94.20   93.41    1.10 o
   5   4   6   10.73   10.99    0.28 o
   5   4  -6   10.70   10.98    0.32 o
   6   4   6    0.95    1.19    0.11 o
   6   4  -6    2.53    3.01    0.23 o
   7   4   6    9.88    9.16    0.37 o
   7   4  -6   10.57   10.19    0.53 o
   1   0   7  170.97  161.23    2.06 o
   1   0  -7  154.23  145.10    2.05 o
   3   0   7   21.67   20.20    0.74 o
   3   0  -7   25.55   24.88    0.73 o
   5   0   7   49.43   46.59    1.32 o
   5   0  -7   63.26   60.18    1.04 o
   7   0   7   64.77   62.57    1.50 o
   7   0  -7   48.98   47.33    1.00 o
   9   0   7  237.49  237.62    2.76 o
   9   0  -7  235.99  237.19    2.50 o
  11   0   7  134.95  138.37    1.86 o
  11   0  -7  159.75  163.70    1.90 o
  13   0   7   55.91   58.47    1.22 o
  13   0  -7   69.81   72.69    1.09 o
  15   0   7  215.52  206.50    2.99 o
  15   0  -7  200.71  195.62    2.44 o
  17   0   7  248.13  248.74    4.55 o
  17   0  -7  226.72  235.71    3.04 o
   0   1   7  500.66  484.43    4.13 o
   0   1  -7  510.40  491.81    3.79 o
   1   1   7   28.48   34.22    0.61 o
   1   1  -7   24.23   29.62    0.50 o
   2   1   7   23.09   23.98    0.53 o
   2   1  -7   17.76   19.74    0.39 o
   3   1   7  192.07  182.22    1.60 o
   3   1  -7  177.49  168.50    1.51 o
   4   1   7  128.80  127.45    1.30 o
   4   1  -7  113.65  114.70    1.20 o
   5   1   7   26.19   26.36    0.49 o
   5   1  -7   19.84   20.52    0.55 o
   6   1   7  175.91  172.88    1.36 o
   6   1  -7  170.64  170.76    1.51 o
   7   1   7   78.63   72.46    0.85 o
   7   1  -7   84.74   81.27    0.87 o
   8   1   7   24.76   24.54    0.50 o
   8   1  -7   26.60   26.72    0.47 o
   9   1   7   21.16   21.20    0.48 o
   9   1  -7   23.13   23.46    0.44 o
  10   1   7  189.41  192.64    1.52 o
  10   1  -7  194.84  199.79    1.50 o
  11   1   7   28.95   31.13    0.59 o
  11   1  -7   35.58   38.71    0.56 o
  12   1   7   92.97   94.93    1.16 o
  12   1  -7   92.03   95.92    0.95 o
  13   1   7   77.02   78.67    1.09 o
  13   1  -7   64.80   67.39    0.73 o
  14   1   7  128.38  127.71    1.38 o
  14   1  -7  118.87  120.16    0.91 o
  15   1   7   53.71   56.41    0.97 o
  15   1  -7   43.43   45.54    0.60 o
  16   1   7   27.40   24.98    0.61 o
  16   1  -7   19.87   18.19    0.41 o
  17   1   7  104.50  107.00    1.66 o
  17   1  -7  115.53  122.95    1.80 o
   0   2   7  370.21  372.61    2.98 o
   0   2  -7  329.39  334.58    2.99 o
   1   2   7  128.10  127.66    1.09 o
   1   2  -7  128.38  129.31    1.28 o
   2   2   7  136.66  138.04    1.14 o
   2   2  -7  143.05  149.16    1.39 o
   3   2   7  291.21  303.11    1.81 o
   3   2  -7  292.45  303.87    2.21 o
   4   2   7  194.27  203.30    1.43 o
   4   2  -7  216.72  229.12    1.82 o
   5   2   7   23.10   23.07    0.41 o
   5   2  -7   22.85   23.66    0.50 o
   6   2   7   35.48   35.44    0.53 o
   6   2  -7   30.86   32.06    0.57 o
   7   2   7    3.72    3.99    0.19 o
   7   2  -7    3.70    4.15    0.23 o
   8   2   7  194.89  196.65    1.47 o
   8   2  -7  186.51  191.39    1.55 o
   9   2   7   10.02    9.79    0.28 o
   9   2  -7   10.19    9.93    0.28 o
  10   2   7   37.43   37.66    0.56 o
  10   2  -7   42.14   43.88    0.57 o
  11   2   7   69.97   72.97    0.74 o
  11   2  -7   71.92   75.64    0.79 o
  12   2   7   37.37   35.37    0.49 o
  12   2  -7   48.14   46.42    0.58 o
  13   2   7   12.52   14.39    0.33 o
  13   2  -7   12.96   15.17    0.34 o
  14   2   7   85.31   82.98    1.01 o
  14   2  -7   76.83   76.71    0.78 o
   0   3   7  116.37  123.43    1.48 o
   0   3  -7  130.20  134.64    1.57 o
   1   3   7   16.52   18.35    0.41 o
   1   3  -7   12.21   13.57    0.31 o
   2   3   7   68.25   73.60    0.70 o
   2   3  -7   57.40   62.10    0.81 o
   3   3   7  178.73  182.90    1.25 o
   3   3  -7  192.68  197.97    1.67 o
   4   3   7   10.74    9.59    0.23 o
   4   3  -7    6.87    6.30    0.22 o
   5   3   7  216.32  215.12    1.37 o
   5   3  -7  213.43  212.95    1.44 o
   6   3   7  135.74  131.98    1.00 o
   6   3  -7  147.91  147.73    1.28 o
   7   3   7   90.07   86.06    0.87 o
   7   3  -7   86.58   82.46    0.86 o
   8   3   7   50.01   50.91    0.61 o
   8   3  -7   50.31   51.34    0.57 o
   9   3   7    7.73    7.53    0.26 o
   9   3  -7    9.04    8.44    0.24 o
   0   0   8  346.39  326.54    4.49 o
   0   0  -8  309.73  285.43    5.83 o
   2   0   8   37.39   38.16    0.96 o
   2   0  -8   42.32   41.49    1.02 o
   4   0   8  282.42  262.93    3.84 o
   4   0  -8  295.05  273.53    3.17 o
   6   0   8  277.17  279.85    2.81 o
   6   0  -8  263.49  267.21    3.10 o
   8   0   8   51.19   53.36    0.94 o
   8   0  -8   67.18   69.85    1.29 o
  10   0   8    2.05    1.36    0.22 o
  10   0  -8    2.00    1.18    0.22 o
  12   0   8   71.23   67.98    1.84 o
  12   0  -8   57.57   51.42    1.09 o
   0   1   8  131.57  128.29    1.96 o
   0   1  -8  134.82  130.46    2.28 o
   1   1   8    6.66    6.93    0.27 o
   1   1  -8   10.08    9.70    0.33 o
   2   1   8   35.78   36.45    0.61 o
   2   1  -8   37.84   39.12    0.71 o
   3   1   8   14.32   14.27    0.35 o
   3   1  -8   12.92   12.85    0.37 o
   4   1   8   10.17   10.43    0.32 o
   4   1  -8    5.92    6.12    0.23 o
   5   1   8  128.96  130.04    1.24 o
   5   1  -8  128.88  128.03    1.20 o
   6   1   8   46.31   47.09    0.63 o
   6   1  -8   55.36   56.00    0.72 o
   7   1   8   88.75   93.14    0.93 o
   7   1  -8  101.90  105.16    0.99 o
   8   1   8   54.47   53.02    0.80 o
   8   1  -8   64.29   63.49    0.81 o
   9   1   8   13.64   13.37    0.34 o
   9   1  -8   19.40   19.60    0.41 o
  10   1   8   41.25   42.72    0.59 o
  10   1  -8   36.36   38.93    0.62 o
  11   1   8   30.37   31.75    0.68 o
  11   1  -8   23.87   25.23    0.51 o
   0   2   8   18.58   19.21    0.48 o
   0   2  -8   18.55   20.06    0.49 o
   1   2   8   61.84   60.54    0.57 o
   1   2  -8   52.96   53.19    0.58 o
   2   2   8   11.93   12.99    0.32 o
   2   2  -8   12.09   12.94    0.30 o
   3   2   8  199.51  202.56    1.36 o
   3   2  -8  205.87  207.53    1.37 o
   4   2   8   20.35   19.49    0.44 o
   4   2  -8   20.13   18.51    0.42 o
   5   2   8   45.39   50.16    0.79 o
   5   2  -8   36.38   39.66    0.57 o
   6   2   8   11.71   11.14    0.34 o
   6   2  -8   12.48   11.81    0.29 o
   7   2   8   55.66   55.45    0.78 o
   7   2  -8   67.18   65.55    0.78 o
   8   2   8  117.36  110.86    1.67 o
   8   2  -8  118.92  114.86    1.68 o
