# Supplementary material for: Bis(3-carbamoylpyridin-1-ium) phosphite mono­hydrate
Source: Acta Crystallogr E Crystallogr Commun. 2018 Aug 21;74(Pt 9):1295–8. doi: 10.1107/S2056989018011192 (PMC6127718; doi:10.1107/S2056989018011192)
Supplement: Supplementary file 3 [file e-74-01295-Isup3.smi]

C1(=CNC=CC1)C(=O)N.P([O])[O].O	?
